# Supplementary material for: In-Silico Analysis of Inflammatory Bowel Disease (IBD) GWAS Loci to Novel Connections
Source: PLoS One. 2015 Mar 18;10(3):e0119420. doi: 10.1371/journal.pone.0119420 (PMC4364731; doi:10.1371/journal.pone.0119420)
Supplement: S2 Table — (XLSX) [file pone.0119420.s002.xlsx]

## Sheet: Table S2
	S2 Table: Summary of integrative annotation scores of IBD associated lead noncoding SNPs and variants in strong linkage-disequilibrium (LD) (r2 ≥ 0.8) with the lead SNPs, using CADD, GWAVA and RegulomeDB tools.
	Chromosome	Position	LD Variant	LD (r²)	Lead SNP	Ref	Alt	CADD	GWAVA	RegulomeDB
	1	2470848	rs12042279	0.8	rs10797432	G	A	1.147	0.38	4
	1	2475212	rs10797429	0.81	rs10797432	G	C	2.805	0.61	5
	1	2477358	rs12097268	0.83	rs10797432	T	A	4.068	0.58	4
	1	2478511	rs2477678	0.85	rs10797432	T	A	8.081	0.36	4
	1	2479983	rs1974044	0.85	rs10797432	A	G	3.553	0.47	4
	1	2482921	rs2147905	0.87	rs10797432	T	C	1.612	0.15	5
	1	2483270	rs3748825	0.88	rs10797432	T	C	0.753	0.19	4
	1	2483298	rs2985858	0.86	rs10797432	C	G	0.693	0.11	4
	1	2484748	rs146090614	0.85	rs10797432	T	C	2.03	0.19	ND
	1	2487663	rs2227312	0.93	rs10797432	C	A	1.837	0.38	2b
	1	2487766	rs2227313	0.9	rs10797432	T	A	2.648	0.34	4
	1	2487766	rs2227313	0.9	rs10797432	T	C	2.136	0.34	4
	1	2487766	rs2227313	0.9	rs10797432	T	G	2.162	0.34	4
	1	2488153	rs4870	0.93	rs10797432	A	G	10.75	0.32	4
	1	2488608	rs1886730	0.86	rs10797432	T	C	5.5	0.24	1b
	1	2488930	rs2495366	0.87	rs10797432	G	A	5.462	0.36	4
	1	2490898	rs2257763	0.91	rs10797432	C	A	0.707	0.18	1f
	1	2490942	rs2281852	0.93	rs10797432	C	A	0.663	0.16	1f
	1	2491205	rs2234161	0.92	rs10797432	C	T	1.636	0.22	1f
	1	2494785	rs8725	0.89	rs10797432	G	A	0.857	0.65	5
	1	2494785	rs8725	0.89	rs10797432	G	C	0.533	0.65	5
	1	2494785	rs8725	0.89	rs10797432	G	T	0.685	0.65	5
	1	2496214	rs10910090	0.89	rs10797432	C	T	1.302	0.29	2b
	1	2496649	rs7544646	0.98	rs10797432	C	G	0.2	0.69	3a
	1	2496653	rs7515633	0.89	rs10797432	A	G	1.989	0.68	3a
	1	2497641	rs7550231	0.9	rs10797432	G	A	0.552	0.35	5
	1	2497678	rs11577783	0.9	rs10797432	A	G	0.877	0.36	5
	1	2498027	rs2495365	0.89	rs10797432	A	G	3.381	0.29	2b
	1	2498052	rs61054170	0.9	rs10797432	C	T	0.481	0.21	5
	1	2498618	rs10910089	0.9	rs10797432	G	T	1.047	0.11	5
	1	2498862	rs1555791	0.9	rs10797432	G	C	0.357	0.24	5
	1	2499254	rs2182176	0.98	rs10797432	G	A	0.463	0.16	5
	1	2499459	rs138680782	0.81	rs10797432	T	C	1.277	0.23	ND
	1	2499780	rs143280171	0.87	rs10797432	G	A	0.664	0.14	ND
	1	2499810	rs150913279	0.98	rs10797432	A	G	1.645	0.17	ND
	1	2500893	rs4648647	0.94	rs10797432	G	A	0.038	0.3	5
	1	2501338	rs10797432	1	rs10797432	C	T	0.887	0.37	1f
	1	2501516	rs10910092	1	rs10797432	A	G	2.372	0.25	5
	1	2502010	rs10797433	0.9	rs10797432	T	C	1.127	0.18	1f
	1	2502780	rs6667605	0.9	rs10797432	C	T	0.234	0.28	1f
	1	2502834	rs6672381	0.9	rs10797432	A	G	0.154	0.37	1f
	1	2504234	rs6671426	0.98	rs10797432	C	A	0.533	0.22	6
	1	2506488	rs10910094	0.88	rs10797432	C	T	0.981	0.23	5
	1	2507938	rs10752745	0.95	rs10797432	A	G	1.632	0.6	5
	1	2511280	rs10797434	0.87	rs10797432	C	T	2.165	0.45	5
	1	2512452	rs4648648	0.87	rs10797432	G	A	0.359	0.52	ND
	1	2512650	rs4648649	0.95	rs10797432	T	C	0.757	0.41	ND
	1	2512710	rs10910096	0.94	rs10797432	T	C	2.528	0.38	ND
	1	2513055	rs4486391	0.87	rs10797432	A	T	3.828	0.29	1f
	1	2513216	rs734999	0.94	rs10797432	C	T	1.901	0.31	1f
	1	2513632	rs2016175	0.87	rs10797432	C	G	5.56	0.26	ND
	1	2513652	rs148686434	0.93	rs10797432	AAAAC	A	0.796	ND	ND
	1	2513678	rs2016366	0.94	rs10797432	A	T	2.754	0.2	6
	1	7982816	rs17229081	0.82	rs35675666	G	A	0.88	0.32	ND
	1	7989022	rs9658012	0.84	rs35675666	C	T	1.262	0.02	ND
	1	7997183	rs7545687	0.87	rs35675666	G	A	3.679	0.31	ND
	1	8004440	rs34878017	0.94	rs35675666	T	C	1.267	0.34	6
	1	8014568	rs35731977	0.91	rs35675666	G	A	2.696	0.39	4
	1	8021740	rs17523802	0.99	rs35675666	G	A	11.69	0.36	3a
	1	8021910	rs200968609	0.82	rs35675666	GGTGCTGGACGGTGTCCCT	G	11.25	ND	ND
	1	8021973	rs35675666	1	rs35675666	G	T	9.082	0.43	4
	1	8022197	rs3766606	1	rs35675666	G	T	7.328	0.18	2b
	1	8023586	rs34157438	0.99	rs35675666	C	T	0.754	0.06	6
	1	8025275	rs7517357	0.99	rs35675666	C	T	0.257	0.19	6
	1	8027830	rs12740409	0.99	rs35675666	A	C	7.014	0.2	3a
	1	8028930	rs34124834	0.99	rs35675666	T	G	1.246	0.17	6
	1	8029494	rs2641116	0.91	rs35675666	T	G	2.054	0.05	ND
	1	8032921	rs367481	0.83	rs35675666	A	G	1.267	0.09	ND
	1	8033722	rs34178035	0.81	rs35675666	CA	C	0.325	ND	6
	1	8033837	rs12563704	0.84	rs35675666	G	A	0.161	0.05	6
	1	8038177	rs12750531	0.9	rs35675666	C	T	0.348	0.04	6
	1	8041290	rs67717282	0.9	rs35675666	C	T	1.065	0.09	ND
	1	8042402	rs161800	0.87	rs35675666	A	T	3.622	0.2	2b
	1	8042826	rs161802	0.86	rs35675666	G	T	4.925	0.06	6
	1	8046378	rs225120	0.87	rs35675666	C	T	0.995	0.26	ND
	1	8046672	rs12727642	0.9	rs35675666	C	A	2.068	0.29	6
	1	8047676	rs60094536	0.89	rs35675666	C	T	1.12	0.09	ND
	1	8051241	rs36016881	0.87	rs35675666	A	G	2.064	0.25	ND
	1	8053135	rs17367289	0.85	rs35675666	A	G	0.894	0.28	5
	1	20165971	rs7523442	0.98	rs6426833	C	T	0.372	0.2	6
	1	20171514	rs10737481	1	rs6426833	T	G	8.952	0.39	ND
	1	20171860	rs6426833	1	rs6426833	G	A	5.575	0.4	4
	1	22691597	rs11810751	0.95	rs12568930	A	C	1.11	0.4	4
	1	22692078	rs7537281	0.95	rs12568930	A	T	3.949	0.4	5
	1	22692315	rs12728589	0.95	rs12568930	G	C	0.788	0.44	4
	1	22697212	rs34414754	0.99	rs12568930	A	C	0.944	0.26	6
	1	22697860	rs6679981	0.96	rs12568930	G	A	1.599	0.21	ND
	1	22698447	rs7524102	0.99	rs12568930	A	G	1.16	0.32	5
	1	22700351	rs34920465	1	rs12568930	A	G	3.528	0.29	ND
	1	22701146	rs11802513	0.99	rs12568930	C	A	0.971	0.28	ND
	1	22701725	rs34568051	1	rs12568930	C	T	0.765	0.19	ND
	1	22701761	rs12751610	1	rs12568930	T	C	1.828	0.31	ND
	1	22701761	rs12751610	1	rs12568930	T	G	1.853	0.31	ND
	1	22702077	rs12563939	1	rs12568930	C	A	2.812	0.33	ND
	1	22702187	rs34553872	1	rs12568930	A	T	3.986	0.26	5
	1	22702231	rs12568930	1	rs12568930	T	C	6.829	0.32	5
	1	22703035	rs10493013	1	rs12568930	T	C	5.723	0.55	ND
	1	22704191	rs11799474	1	rs12568930	T	G	1.629	0.2	ND
	1	22706434	rs6684375	1	rs12568930	C	T	13.02	0.44	2b
	1	22710877	rs34963268	1	rs12568930	G	C	1.967	0.3	5
	1	22711473	rs6426749	0.99	rs12568930	G	C	1.544	0.3	6
	1	70991829	rs1995301	0.87	rs2651244	A	G	3.755	0.32	5
	1	70992951	rs2651241	0.99	rs2651244	C	T	1.742	0.22	6
	1	70995562	rs2651244	1	rs2651244	G	A	4.77	0.19	ND
	1	71003536	rs519621	0.8	rs2651244	T	G	1.501	0.09	6
	1	71006820	rs2780751	0.92	rs2651244	G	C	2.155	0.05	6
	1	71007926	rs9424945	0.91	rs2651244	G	A	0.007	0.22	ND
	1	71025142	rs71500609	0.91	rs2651244	T	C	1.736	0.16	ND
	1	71026261	rs12043275	0.9	rs2651244	T	A	10.59	0.04	6
	1	71027711	rs3121982	0.91	rs2651244	A	C	1.363	0.17	4
	1	71027919	rs12049613	0.89	rs2651244	C	T	0.1	0.13	5
	1	71032942	rs7540783	0.91	rs2651244	C	G	0.303	0.08	5
	1	71033019	rs7552319	0.91	rs2651244	A	C	2.404	0.06	5
	1	71035970	rs4129005	0.85	rs2651244	G	T	6.572	0.04	ND
	1	78623626	rs17391694	1	rs17391694	C	T	0.202	0.32	1f
	1	114303808	rs6679677	1	rs6679677	C	A	3.61	0.26	ND
	1	114377568	rs2476601	0.93	rs6679677	A	G	1.898	0.59	2b
	1	120437884	rs2641348	0.97	rs3897478	A	G	8.303	0.24	5
	1	120439109	rs6668119	0.92	rs3897478	G	C	7.899	0.48	4
	1	120440029	rs2027447	0.97	rs3897478	T	C	3.315	0.36	6
	1	120443540	rs2641346	0.99	rs3897478	C	T	0.792	0.22	ND
	1	120446063	rs2641352	0.99	rs3897478	T	C	1.22	0.32	2b
	1	120451190	rs3897478	1	rs3897478	T	C	2.734	0.34	ND
	1	120455310	rs699779	1	rs3897478	A	G	21.9	0.68	ND
	1	120455586	rs835576	1	rs3897478	T	C	0.325	0.73	ND
	1	120456563	rs835575	1	rs3897478	G	T	2.2	0.73	5
	1	120458004	rs6685892	1	rs3897478	A	T	6.662	0.29	ND
	1	120461253	rs2793829	0.99	rs3897478	C	T	7.885	0.3	ND
	1	120461573	rs140552145	0.99	rs3897478	AGCCCATAC	A	7.393	ND	ND
	1	120471224	rs2493394	0.99	rs3897478	A	G	8.072	0.1	6
	1	120471857	rs2493392	0.97	rs3897478	C	T	4.504	0.1	6
	1	120472507	rs2493391	0.97	rs3897478	C	A	0.126	0.08	5
	1	120473066	rs2493390	0.97	rs3897478	A	G	16.79	0.08	6
	1	120473425	rs72697237	0.97	rs3897478	A	T	0.725	0.11	6
	1	120474178	rs2493389	0.97	rs3897478	C	T	0.023	0.08	ND
	1	120480709	rs2453058	0.99	rs3897478	C	T	2.748	0.09	ND
	1	120492200	rs2493415	0.96	rs3897478	G	A	2.075	0.12	ND
	1	120495506	rs2934387	1	rs3897478	T	C	0.102	0.3	6
	1	120496119	rs7534585	0.99	rs3897478	A	T	5.437	0.1	5
	1	120496127	rs7534586	0.99	rs3897478	A	C	6.191	0.12	5
	1	120498250	rs10127888	0.99	rs3897478	C	G	8.995	0.13	ND
	1	120499572	rs201979329	0.89	rs3897478	T	TC	4.738	ND	ND
	1	120499573	rs2453051	0.89	rs3897478	A	C	2.212	0.18	ND
	1	120499574	rs2493413	0.89	rs3897478	G	A	6.195	0.18	ND
	1	120503912	rs141625839	0.99	rs3897478	AG	A	3.82	ND	ND
	1	120506108	rs2934381	0.99	rs3897478	G	A	5.775	0.08	5
	1	120508524	rs2453044	0.8	rs3897478	A	G	7.979	0.1	ND
	1	120513548	rs7515431	0.99	rs3897478	C	T	10.39	0.16	5
	1	120516618	rs2641317	0.99	rs3897478	C	T	6.093	0.14	ND
	1	120517959	rs10923931	0.93	rs3897478	G	T	1.911	0.2	ND
	1	120519618	rs56302051	0.92	rs3897478	C	T	3.965	0.08	ND
	1	120523902	rs2793831	0.92	rs3897478	T	C	1.804	0.11	5
	1	120526982	rs1493694	0.92	rs3897478	C	T	0.027	0.36	6
	1	120529750	rs2453040	0.92	rs3897478	A	C	9.574	0.27	4
	1	120532209	rs1738647	0.8	rs3897478	C	T	4.764	0.17	6
	1	151801680	rs4845604	1	rs4845604	G	A	1.869	0.37	4
	1	155857540	rs822504	0.87	rs670523	G	A	0.131	0.12	ND
	1	155860091	rs1749405	0.87	rs670523	G	A	1.316	0.22	1f
	1	155862966	rs12563627	0.87	rs670523	T	C	4.783	0.53	4
	1	155866159	rs7538214	0.88	rs670523	C	G	6.3	0.11	ND
	1	155873314	rs2993207	0.92	rs670523	T	C	1.828	0.18	ND
	1	155877769	rs656247	0.92	rs670523	T	C	0.537	0.06	6
	1	155877895	rs656737	0.86	rs670523	A	C	7.425	0.03	6
	1	155878732	rs670523	1	rs670523	A	G	6.815	0.23	ND
	1	155880952	rs490498	0.96	rs670523	G	A	10.24	0.14	2b
	1	155890238	rs639398	0.88	rs670523	T	A	0.28	0.05	6
	1	155890581	rs488079	0.93	rs670523	G	A	1.336	0.02	ND
	1	155891045	rs625658	0.94	rs670523	A	C	2.924	0.09	ND
	1	155899020	rs539602	0.93	rs670523	A	T	4.631	0.25	3a
	1	155903408	rs4661151	0.93	rs670523	C	T	6.424	0.29	4
	1	155907823	rs11264422	0.98	rs670523	T	A	2.371	0.2	ND
	1	155908910	rs12024880	0.94	rs670523	T	C	5.718	0.36	5
	1	155908930	rs12027412	0.93	rs670523	G	A	5.047	0.26	5
	1	155931368	rs4661175	0.88	rs670523	G	A	1.648	0.12	5
	1	160845489	rs11578752	0.82	rs4656958	C	T	0.45	0.34	5
	1	160845712	rs4656951	0.85	rs4656958	A	T	3.295	0.33	5
	1	160845842	rs4656953	0.91	rs4656958	C	T	4.017	0.26	5
	1	160845996	rs12409609	0.9	rs4656958	T	C	4.623	0.45	5
	1	160846284	rs1333062	0.91	rs4656958	T	G	1.693	0.47	4
	1	160846934	rs34067571	0.86	rs4656958	G	A	1.799	0.03	ND
	1	160847064	rs17387157	0.92	rs4656958	G	A	3.67	0.29	4
	1	160847410	rs4656955	0.92	rs4656958	A	G	6.196	0.25	5
	1	160847617	rs4656956	0.93	rs4656958	C	T	0.934	0.07	4
	1	160847893	rs6427550	0.92	rs4656958	A	G	0.774	0.11	ND
	1	160847898	rs7524351	0.92	rs4656958	T	C	0.485	0.09	ND
	1	160848107	rs6703406	0.91	rs4656958	C	T	0.903	0.04	ND
	1	160848195	rs6667400	0.86	rs4656958	A	G	1.396	0.03	6
	1	160848508	rs35214362	0.92	rs4656958	AT	A	0.518	ND	5
	1	160848937	rs3766356	0.92	rs4656958	T	C	1.428	0.25	5
	1	160848993	rs3766357	0.92	rs4656958	G	A	7.618	0.21	5
	1	160849060	rs3766359	0.92	rs4656958	G	A	1.309	0.16	5
	1	160849082	rs3820094	0.93	rs4656958	A	G	2.551	0.12	5
	1	160849367	rs2274905	0.92	rs4656958	G	T	1.971	0.21	ND
	1	160850280	rs4656957	0.93	rs4656958	G	A	3.788	0.17	4
	1	160850936	rs2236515	0.93	rs4656958	T	C	7.904	0.16	5
	1	160851534	rs7532133	0.92	rs4656958	A	G	0.589	0.09	6
	1	160851564	rs6427551	0.92	rs4656958	C	G	0.891	0.07	ND
	1	160851619	rs10908808	0.92	rs4656958	A	G	0.533	0.15	6
	1	160851826	rs2274907	0.92	rs4656958	A	T	2.672	0.2	5
	1	160851894	rs2274908	0.91	rs4656958	G	A	5.049	0.17	4
	1	160852022	rs2274909	0.92	rs4656958	C	T	3.369	0.12	5
	1	160852046	rs2274910	0.92	rs4656958	T	C	9.676	0.11	5
	1	160852167	rs6427552	0.93	rs4656958	C	T	0.547	0.31	ND
	1	160852700	rs6671490	0.95	rs4656958	C	A	1.108	0.24	ND
	1	160854387	rs3818724	0.98	rs4656958	C	T	12.16	0.09	5
	1	160854445	rs2039415	0.99	rs4656958	T	C	4.886	0.17	4
	1	160854526	rs2297559	0.99	rs4656958	G	A	3.667	0.21	4
	1	160855813	rs6427553	0.98	rs4656958	C	T	4.072	0.25	ND
	1	160856076	rs7411035	0.98	rs4656958	G	T	0.1	0.31	ND
	1	160856964	rs4656958	1	rs4656958	A	G	3.132	0.37	5
	1	160858077	rs6694415	0.89	rs4656958	G	A	0.573	0.18	6
	1	160858581	rs10908809	0.9	rs4656958	A	G	0.225	0.16	5
	1	160858961	rs4656959	0.89	rs4656958	G	A	0.633	0.31	4
	1	160859559	rs11265510	0.89	rs4656958	A	G	2.322	0.24	5
	1	160859902	rs1855187	0.89	rs4656958	T	C	1	0.27	6
	1	160861609	rs7551697	0.88	rs4656958	T	A	0.511	0.23	5
	1	160862461	rs6427554	0.88	rs4656958	T	C	0.594	0.23	ND
	1	160862523	rs4656960	0.89	rs4656958	A	G	0.775	0.14	ND
	1	160862601	rs4656961	0.9	rs4656958	T	C	0.552	0.17	6
	1	160862958	rs6700408	0.9	rs4656958	A	G	0.498	0.08	6
	1	160863582	rs6703704	0.89	rs4656958	T	C	0.254	0.14	6
	1	160864434	rs6691868	0.88	rs4656958	C	T	1.477	0.05	ND
	1	160864582	rs6704490	0.88	rs4656958	A	G	2.113	0.01	6
	1	160864754	rs6658416	0.98	rs4656958	A	G	19.44	0.27	ND
	1	160869837	rs12120343	0.88	rs4656958	T	C	3.236	0.03	6
	1	160872879	rs7414826	0.88	rs4656958	G	A	0.54	0.02	6
	1	160873401	rs11265514	0.86	rs4656958	G	A	0.158	0.08	ND
	1	160875756	rs2225591	0.87	rs4656958	C	T	0.575	0.17	6
	1	160876052	rs1930596	0.87	rs4656958	A	G	0.973	0.09	ND
	1	160876124	rs11265516	0.87	rs4656958	T	C	2.011	0.13	6
	1	160876923	rs10908810	0.86	rs4656958	G	A	2.083	0.26	5
	1	160877252	rs10797087	0.87	rs4656958	A	G	6.695	0.16	ND
	1	160878485	rs10908811	0.87	rs4656958	A	G	1.172	0.14	5
	1	160878913	rs11265519	0.87	rs4656958	C	A	0.28	0.08	6
	1	160879316	rs10908812	0.87	rs4656958	G	A	0.103	0.11	6
	1	160879985	rs12135639	0.85	rs4656958	C	T	1.181	0.19	5
	1	160880510	rs1810924	0.87	rs4656958	G	A	2.93	0.08	ND
	1	160882107	rs4129196	0.8	rs4656958	C	T	1.166	0.17	5
	1	160882789	rs3953095	0.81	rs4656958	G	A	0.368	0.1	6
	1	160883768	rs4656277	0.81	rs4656958	A	G	0.451	0.21	ND
	1	160884934	rs12125065	0.81	rs4656958	T	C	2.297	0.26	ND
	1	160885530	rs6691672	0.81	rs4656958	A	G	0.511	0.15	ND
	1	160886892	rs1855186	0.81	rs4656958	G	A	0.211	0.12	ND
	1	160887475	rs2184064	0.81	rs4656958	A	G	0.142	0.14	6
	1	160887609	rs12740520	0.81	rs4656958	A	G	0.326	0.11	ND
	1	160891553	rs11265523	0.81	rs4656958	G	A	6.344	0.12	ND
	1	160891639	rs12075167	0.81	rs4656958	G	A	1.388	0.12	ND
	1	160894110	rs11488696	0.81	rs4656958	C	T	0.095	0.17	ND
	1	160894529	rs10443910	0.81	rs4656958	C	A	0.661	0.18	6
	1	160894695	rs1930598	0.81	rs4656958	T	G	0.529	0.24	6
	1	172844250	rs62803660	0.84	rs9286879	T	C	0.09	0.38	4
	1	172844352	rs6425143	0.94	rs9286879	T	G	4.05	0.34	4
	1	172844409	rs6425145	0.94	rs9286879	T	A	4.934	0.19	5
	1	172844753	rs6425146	0.97	rs9286879	C	G	4.072	0.17	ND
	1	172845975	rs55724017	0.98	rs9286879	C	A	1.712	0.02	6
	1	172846792	rs10912488	0.97	rs9286879	A	G	0.956	0.01	6
	1	172847626	rs79272738	0.94	rs9286879	G	A	0.181	0.04	6
	1	172848978	rs12047983	0.99	rs9286879	G	A	0.617	0.02	ND
	1	172849641	rs6661686	0.99	rs9286879	A	C	1.524	0.01	ND
	1	172849667	rs6672776	0.99	rs9286879	G	T	2.495	0.02	6
	1	172852403	rs12037853	0.99	rs9286879	A	G	5.125	0.29	ND
	1	172853460	rs7517810	0.99	rs9286879	C	T	6.757	0.35	ND
	1	172854334	rs4916283	1	rs9286879	G	A	5.204	0.22	6
	1	172855576	rs68143871	1	rs9286879	A	G	2.689	0.12	6
	1	172856408	rs199766409	0.98	rs9286879	G	GA	7.859	ND	ND
	1	172856410	rs11448328	0.99	rs9286879	A	AT	7.013	ND	4
	1	172857050	rs6704109	0.99	rs9286879	C	T	0.082	0.17	ND
	1	172858707	rs10912490	1	rs9286879	C	T	8.182	0.13	6
	1	172860035	rs12739009	1	rs9286879	A	C	0.164	0.16	6
	1	172860216	rs12403628	0.96	rs9286879	C	T	0.548	0.06	ND
	1	172861182	rs12021711	0.99	rs9286879	G	C	2.612	0.15	5
	1	172861574	rs2213742	1	rs9286879	C	T	2.965	0.22	ND
	1	172861678	rs199854658	0.96	rs9286879	GC	G	0.022	ND	ND
	1	172861679	rs2213744	0.99	rs9286879	C	G	0.029	0.37	6
	1	172861759	rs2213745	1	rs9286879	A	G	4.477	0.36	6
	1	172862234	rs9286879	1	rs9286879	A	G	9.246	0.45	ND
	1	172862380	rs7527462	1	rs9286879	C	G	7.789	0.42	5
	1	172862939	rs10489276	1	rs9286879	C	T	5.923	0.44	5
	1	172863101	rs6699678	0.99	rs9286879	G	T	2.579	0.5	5
	1	172863948	rs2157453	1	rs9286879	G	A	5.175	0.48	4
	1	172863992	rs2157454	1	rs9286879	G	A	5.21	0.34	5
	1	172864183	rs2187892	1	rs9286879	G	A	2.345	0.29	6
	1	172865492	rs4916285	0.99	rs9286879	A	G	1.645	0.32	ND
	1	172866210	rs12411259	0.98	rs9286879	G	A	4.642	0.33	ND
	1	172866404	rs12747422	0.81	rs9286879	T	C	0.251	0.22	ND
	1	172866949	rs12728265	0.91	rs9286879	C	T	0.951	0.39	4
	1	172867006	rs12748081	0.91	rs9286879	A	C	4.391	0.34	4
	1	172868751	rs35715673	0.91	rs9286879	C	T	3.684	0.4	ND
	1	172869082	rs4916198	0.87	rs9286879	C	T	0.371	0.23	ND
	1	172869674	rs12025176	0.82	rs9286879	G	T	11.11	0.37	3a
	1	172870004	rs4145468	0.83	rs9286879	C	T	5.893	0.33	ND
	1	172870991	rs10912491	0.83	rs9286879	G	A	2.288	0.35	ND
	1	197532369	rs12748009	0.8	rs2488389	T	C	2.537	0.11	ND
	1	197532378	rs12724239	0.8	rs2488389	C	T	0.673	0.1	ND
	1	197555860	rs11583319	0.84	rs2488389	A	G	7.946	0.21	5
	1	197559324	rs6702421	0.84	rs2488389	C	T	1.856	0.21	6
	1	197561510	rs35939830	0.84	rs2488389	C	T	1.257	0.16	ND
	1	197562511	rs12141028	0.84	rs2488389	G	A	1.134	0.27	6
	1	197562511	rs12141028	0.84	rs2488389	G	C	0.753	0.27	6
	1	197562511	rs12141028	0.84	rs2488389	G	T	0.933	0.27	6
	1	197595569	rs4316387	0.91	rs2488389	T	C	0.221	0.03	6
	1	197599030	rs10737693	0.98	rs2488389	T	C	0.176	0.07	6
	1	197608612	rs6682968	0.97	rs2488389	C	T	0.573	0.19	6
	1	197611682	rs16841842	1	rs2488389	C	A	16.78	0.42	5
	1	197631141	rs2488389	1	rs2488389	G	A	0.105	0.18	6
	1	197637993	rs71569514	0.98	rs2488389	AT	A	3.96	ND	5
	1	197638716	rs12117045	0.99	rs2488389	G	A	2.274	0.21	ND
	1	197645449	rs2224873	0.93	rs2488389	T	A	8.162	0.36	ND
	1	197649327	rs34520588	0.98	rs2488389	CTCTA	C	6.063	ND	ND
	1	197666111	rs12131588	0.96	rs2488389	G	A	3.926	0.13	ND
	1	197668565	rs114188880	0.97	rs2488389	C	G	0.124	0.04	6
	1	197671115	rs2477077	0.97	rs2488389	C	T	1.415	0.12	ND
	1	197701279	rs2488397	0.88	rs2488389	G	C	16.3	0.11	ND
	1	197701376	rs2488398	0.88	rs2488389	G	C	5.327	0.07	5
	1	197701992	rs16841904	0.88	rs2488389	C	T	6.003	0.31	ND
	1	197702401	rs2488401	0.88	rs2488389	C	T	0.634	0.27	5
	1	197702476	rs16841912	0.87	rs2488389	G	C	5.951	0.36	5
	1	197704717	rs17641524	0.87	rs2488389	C	T	3.484	0.09	5
	1	197722240	rs2488393	0.84	rs2488389	C	T	0.063	0.2	6
	1	200078035	rs2816980	0.93	rs2816958	G	T	3.543	0.37	3a
	1	200079293	rs2821326	0.93	rs2816958	T	C	0.304	0.25	6
	1	200079586	rs2816977	0.93	rs2816958	A	G	0.471	0.45	6
	1	200082360	rs2821329	0.93	rs2816958	T	C	3.195	0.37	5
	1	200085004	rs2816972	0.94	rs2816958	A	G	5.005	0.29	5
	1	200085376	rs2816971	0.88	rs2816958	G	A	3.777	0.42	6
	1	200088240	rs2737679	0.88	rs2816958	T	A	14.24	0.62	4
	1	200090985	rs2816969	0.87	rs2816958	G	A	11.41	0.7	ND
	1	200092352	rs2737682	0.87	rs2816958	A	G	4.289	0.34	ND
	1	200093351	rs2737685	0.88	rs2816958	C	T	0.986	0.4	ND
	1	200094786	rs2821335	0.88	rs2816958	T	C	3.232	0.29	6
	1	200094805	rs2737687	0.88	rs2816958	T	A	4.606	0.3	6
	1	200094852	rs2821336	0.87	rs2816958	C	T	1.004	0.25	ND
	1	200097743	rs2821337	0.88	rs2816958	A	G	4.287	0.3	ND
	1	200101920	rs2816958	1	rs2816958	A	G	0.218	0.34	ND
	1	200103564	rs2816956	0.95	rs2816958	T	C	1.483	0.18	4
	1	200874229	rs35730213	1	rs7554511	G	C	2.52	0.13	6
	1	200874728	rs55838263	0.99	rs7554511	A	G	1.061	0.19	4
	1	200875095	rs12132298	1	rs7554511	T	C	2.226	0.34	2b
	1	200875242	rs12132349	0.99	rs7554511	T	A	2.884	0.21	4
	1	200875897	rs59655222	1	rs7554511	T	C	3.076	0.21	5
	1	200877562	rs7554511	1	rs7554511	C	A	7.584	0.3	4
	1	200877850	rs41299637	1	rs7554511	T	G	8.404	0.27	4
	1	200878727	rs12131796	1	rs7554511	G	A	10.27	0.21	5
	1	200880978	rs296520	0.99	rs7554511	C	T	0.366	0.21	5
	1	200881392	rs10800746	0.89	rs7554511	C	T	5.362	0.1	5
	1	200881595	rs7522462	0.98	rs7554511	G	A	2.542	0.09	5
	1	200884985	rs905634	0.82	rs7554511	C	T	3.386	0.37	5
	1	200886891	rs404339	0.85	rs7554511	C	G	2.475	0.55	5
	1	200889833	rs296543	0.84	rs7554511	T	C	2.17	0.4	ND
	1	200890692	rs296545	0.84	rs7554511	A	G	4.294	0.29	6
	1	200891091	rs296546	0.84	rs7554511	T	C	4.049	0.38	5
	1	200894935	rs11589638	0.84	rs7554511	G	A	0.392	0.16	ND
	1	200902607	rs11583546	0.87	rs7554511	C	A	2.733	0.06	ND
	1	200912727	rs10920074	0.81	rs7554511	G	T	1.926	0.1	6
	1	200920362	rs11579874	0.82	rs7554511	G	A	3.137	0.37	5
	1	206939904	rs3024505	1	rs3024505	G	A	1.644	0.58	2b
	1	206942413	rs3024495	1	rs3024505	C	T	5.756	0.48	5
	1	206943968	rs3024493	0.98	rs3024505	C	A	8.631	0.62	2b
	1	206955041	rs3122605	0.86	rs3024505	G	A	5.775	0.43	5
	2	25075281	rs7608976	0.83	rs6545800	G	A	1.638	0.21	5
	2	25075675	rs7597332	0.84	rs6545800	A	G	0.919	0.17	5
	2	25076126	rs13387729	0.85	rs6545800	A	G	2.8	0.17	1f
	2	25079770	rs11675457	0.83	rs6545800	C	T	4.41	0.21	1f
	2	25082273	rs916485	0.95	rs6545800	T	C	1.311	0.13	5
	2	25082414	rs1541984	0.84	rs6545800	G	A	2.77	0.22	1f
	2	25082926	rs11687089	0.84	rs6545800	T	C	4.775	0.18	5
	2	25086827	rs1529897	0.85	rs6545800	T	G	13.06	0.11	2b
	2	25089594	rs35177510	0.85	rs6545800	C	A	0.882	0.11	ND
	2	25091869	rs11683929	0.85	rs6545800	A	G	1.049	0.01	6
	2	25093151	rs13019149	0.85	rs6545800	C	T	0.597	0.04	6
	2	25096692	rs11892869	0.96	rs6545800	A	T	4.982	0.28	4
	2	25096952	rs7567997	0.96	rs6545800	T	C	3.619	0.18	1b
	2	25097072	rs7580081	0.96	rs6545800	G	C	2.366	0.27	4
	2	25097644	rs13407913	0.96	rs6545800	A	G	1.729	0.18	1f
	2	25097939	rs13410999	0.96	rs6545800	T	C	1.059	0.17	5
	2	25098033	rs139058744	0.96	rs6545800	G	GCTCA	1.488	ND	ND
	2	25099357	rs6545776	0.96	rs6545800	A	C	0.519	0.11	6
	2	25100167	rs2384057	0.85	rs6545800	C	G	0.657	0.3	2b
	2	25100328	rs2384058	0.97	rs6545800	A	G	0.646	0.12	1f
	2	25100338	rs2384059	0.97	rs6545800	C	T	2.713	0.14	5
	2	25100738	rs10865315	0.84	rs6545800	C	A	2.517	0.07	5
	2	25100902	rs2033656	0.97	rs6545800	C	G	1.687	0.13	ND
	2	25101092	rs2033655	0.86	rs6545800	G	A	2.402	0.19	1f
	2	25103108	rs2033654	0.97	rs6545800	C	A	2.766	0.23	6
	2	25103446	rs2033653	0.97	rs6545800	T	C	0.367	0.15	6
	2	25103967	rs7591460	0.86	rs6545800	A	C	3.038	0.17	6
	2	25104122	rs111333893	0.94	rs6545800	T	TCCGAG	6.372	ND	5
	2	25104679	rs3037312	0.85	rs6545800	AGT	A	1.883	ND	2b
	2	25105921	rs35803386	0.85	rs6545800	C	T	3.542	0.11	ND
	2	25106225	rs34488542	0.97	rs6545800	TA	T	0.302	ND	6
	2	25107589	rs11675198	0.83	rs6545800	G	C	0.985	0.18	ND
	2	25107597	rs11693654	0.94	rs6545800	T	C	2.442	0.19	ND
	2	25107712	rs36007978	0.86	rs6545800	CT	C	2.05	ND	ND
	2	25107759	rs11686663	0.86	rs6545800	C	T	0.673	0.49	ND
	2	25108197	rs1865689	0.86	rs6545800	T	C	0.779	0.39	ND
	2	25109302	rs6545790	0.97	rs6545800	A	G	1.432	0.39	5
	2	25109317	rs7605335	0.86	rs6545800	G	A	0.929	0.39	5
	2	25110962	rs6749170	0.97	rs6545800	A	G	1.474	0.14	ND
	2	25115243	rs10165451	0.99	rs6545800	A	G	1.087	0.08	6
	2	25117215	rs28836469	0.99	rs6545800	A	G	1.306	0.11	ND
	2	25118608	rs6705446	1	rs6545800	T	C	1.28	0.12	6
	2	25118885	rs6545800	1	rs6545800	C	T	1.569	0.14	6
	2	25120086	rs6752483	1	rs6545800	C	T	0.244	0.25	6
	2	25120713	rs6723803	1	rs6545800	G	C	0.965	0.2	ND
	2	25120851	rs6713978	1	rs6545800	T	C	5.332	0.18	ND
	2	25121125	rs6756609	1	rs6545800	C	A	4.989	0.22	4
	2	25122323	rs6718510	0.94	rs6545800	A	C	1.702	0.2	5
	2	25122324	rs6718511	0.94	rs6545800	A	G	0.574	0.21	5
	2	25122840	rs4077678	1	rs6545800	C	G	2.271	0.09	ND
	2	25123463	rs3903070	1	rs6545800	C	G	1.831	0.03	5
	2	25124348	rs6545806	1	rs6545800	G	A	5.103	0.09	6
	2	25124563	rs1550110	1	rs6545800	T	C	1.055	0.04	5
	2	25125075	rs7563204	0.99	rs6545800	T	G	0	0.06	ND
	2	25125585	rs876186	0.99	rs6545800	C	T	0.43	0.02	6
	2	25126230	rs6712981	0.99	rs6545800	A	G	0.332	0.14	6
	2	25126328	rs6726199	0.99	rs6545800	G	C	3.146	0.11	1f
	2	25126715	rs6545809	0.99	rs6545800	C	T	0.581	0.18	1f
	2	25127006	rs10566562	0.88	rs6545800	CAGAG	C	0.281	ND	6
	2	25127394	rs34697209	0.88	rs6545800	A	G	0.503	0.04	6
	2	25127614	rs6717671	0.99	rs6545800	A	G	0.455	0.05	ND
	2	25128351	rs6706316	0.98	rs6545800	C	G	2.112	0.11	6
	2	25128719	rs6721750	0.98	rs6545800	A	G	3.541	0.08	6
	2	25128730	rs6724772	0.98	rs6545800	T	C	4.179	0.09	6
	2	25129167	rs67150115	0.91	rs6545800	C	CCT	0.565	ND	6
	2	25129167	rs67150115	0.91	rs6545800	C	CTA	0.565	ND	6
	2	25129473	rs6725517	0.87	rs6545800	A	G	2.26	0.21	6
	2	25129787	rs7576172	0.91	rs6545800	A	G	0.877	0.08	ND
	2	25130073	rs7565460	0.97	rs6545800	C	T	8.758	0.16	5
	2	25130440	rs11689543	0.97	rs6545800	A	T	8.758	0.15	5
	2	25130451	rs11689546	0.97	rs6545800	A	G	4.291	0.15	1f
	2	25130462	rs10200566	0.97	rs6545800	T	G	6.046	0.09	6
	2	25130542	rs10198275	0.97	rs6545800	A	C	2.259	0.23	6
	2	25130592	rs10198356	0.97	rs6545800	A	G	0.287	0.13	ND
	2	25130684	rs10186242	0.87	rs6545800	C	T	0.159	0.08	6
	2	25130907	rs6733224	0.98	rs6545800	T	C	2.771	0.08	6
	2	25130920	rs6730191	0.98	rs6545800	A	G	0.674	0.01	ND
	2	25131161	rs6736210	0.87	rs6545800	T	C	0.372	0.04	6
	2	25131170	rs6718628	0.87	rs6545800	C	G	0.647	0.04	ND
	2	25131287	rs6545813	0.97	rs6545800	C	T	5.42	0.12	5
	2	25131316	rs6545814	0.97	rs6545800	A	G	1.762	0.21	1f
	2	25131484	rs36048912	0.95	rs6545800	TA	T	2.473	ND	5
	2	25131986	rs11900505	0.98	rs6545800	A	C	3.402	0.17	6
	2	25132192	rs6722587	0.98	rs6545800	C	A	8.909	0.14	6
	2	25133148	rs6744205	0.98	rs6545800	T	C	0.264	0.13	ND
	2	25133750	rs6754997	0.98	rs6545800	G	A	0.479	0.04	5
	2	25134009	rs13035244	0.97	rs6545800	T	C	3.202	0.11	ND
	2	25134344	rs13003430	0.98	rs6545800	T	C	1.06	0.04	ND
	2	25134497	rs12713422	0.98	rs6545800	A	C	0.19	0.06	ND
	2	25135620	rs2384061	0.86	rs6545800	G	A	6.729	0.28	1f
	2	25136190	rs5829949	0.96	rs6545800	TC	T	6.942	ND	5
	2	25136866	rs10203386	0.96	rs6545800	T	A	4.823	0.17	5
	2	25136916	rs10203482	0.96	rs6545800	T	C	2.536	0.13	4
	2	25137323	rs10206196	0.96	rs6545800	T	C	1.52	0.11	6
	2	25138040	rs6737082	0.81	rs6545800	A	C	2.974	0.3	1f
	2	27635463	rs1728918	1	rs1728918	A	G	1.131	0.48	ND
	2	28602911	rs10199829	0.87	rs925255	C	A	1.091	0.39	6
	2	28604879	rs906805	0.8	rs925255	A	G	0.28	0.41	2b
	2	28612213	rs1509396	0.9	rs925255	G	C	1.269	0.63	5
	2	28614401	rs11677002	0.95	rs925255	T	C	9.889	0.65	2a
	2	28614794	rs925255	1	rs925255	C	T	11	0.55	4
	2	28623982	rs4666068	0.82	rs925255	A	G	5.942	0.18	ND
	2	28624833	rs4666070	0.91	rs925255	A	G	1.795	0.23	ND
	2	28627629	rs11127150	0.81	rs925255	C	T	6.897	0.23	ND
	2	43767189	rs76450091	0.86	rs10495903	T	C	9.402	0.37	4
	2	43787107	rs77888770	0.88	rs10495903	T	C	4.939	0.28	5
	2	43788801	rs79845707	0.84	rs10495903	G	C	0.032	0.3	6
	2	43796135	rs78481334	0.86	rs10495903	T	A	1.835	0.12	6
	2	43803726	rs12469959	0.96	rs10495903	G	A	3.298	0.1	6
	2	43804933	rs17031079	0.96	rs10495903	A	C	6.568	0.19	ND
	2	43805228	rs6759383	0.96	rs10495903	C	T	1.821	0.17	6
	2	43805377	rs12466060	0.96	rs10495903	G	A	3.499	0.06	ND
	2	43805608	rs6759861	0.96	rs10495903	C	G	1.271	0.05	ND
	2	43805739	rs61754256	0.96	rs10495903	C	A	6.434	0.32	ND
	2	43805739	rs61754256	0.96	rs10495903	C	G	6.091	0.32	ND
	2	43805739	rs61754256	0.96	rs10495903	C	T	6.756	0.32	ND
	2	43806012	rs74501107	0.91	rs10495903	A	C	1.141	0.02	ND
	2	43806353	rs76501189	0.96	rs10495903	C	T	5.061	0.07	5
	2	43806918	rs10495903	1	rs10495903	C	T	0.675	0.1	5
	2	43807090	rs17031088	0.96	rs10495903	T	C	1.427	0.08	ND
	2	43807561	rs79388962	0.96	rs10495903	T	C	5.004	0.06	ND
	2	43807635	rs142518917	0.96	rs10495903	CCTTTT	C	6.63	ND	ND
	2	43807850	rs112283360	0.96	rs10495903	T	C	1.215	0.07	6
	2	43808033	rs202130713	0.82	rs10495903	AC	A	0.365	ND	ND
	2	43808034	rs76765584	0.9	rs10495903	C	A	0.046	0.06	6
	2	43808490	rs55855805	0.96	rs10495903	A	G	0.581	0.04	ND
	2	43808659	rs6715003	0.96	rs10495903	G	C	0.115	0.05	ND
	2	43809248	rs17031092	0.96	rs10495903	T	G	9.82	0.1	ND
	2	43809494	rs111720289	0.96	rs10495903	G	C	0.898	0.1	ND
	2	43810564	rs73925552	0.96	rs10495903	C	T	5.667	0.1	ND
	2	43810646	rs73925553	0.96	rs10495903	T	C	7.608	0.17	6
	2	43810651	rs76621120	0.96	rs10495903	G	A	3.864	0.11	ND
	2	43810698	rs80075345	0.96	rs10495903	C	T	0.15	0.12	6
	2	43810739	rs73925554	0.96	rs10495903	T	C	5.057	0.09	ND
	2	43811239	rs75597324	0.96	rs10495903	C	T	0.438	0.12	ND
	2	43812180	rs12473987	0.96	rs10495903	G	A	0.795	0.09	ND
	2	43812317	rs12474030	0.96	rs10495903	G	A	1.83	0.07	ND
	2	43813764	rs12467151	0.95	rs10495903	A	G	9.299	0.13	ND
	2	43814984	rs7568901	0.93	rs10495903	C	T	0.348	0.13	5
	2	43815945	rs12463527	0.95	rs10495903	A	G	8.462	0.07	6
	2	43817076	rs77994584	0.95	rs10495903	C	G	10.83	0.09	ND
	2	43819139	rs17031095	0.95	rs10495903	A	G	6.783	0.34	6
	2	43821617	rs12478337	0.87	rs10495903	G	A	6.161	0.18	ND
	2	43822006	rs6717791	0.93	rs10495903	A	G	12.7	0.29	5
	2	43824191	rs111545708	0.93	rs10495903	T	C	1.988	0.34	5
	2	43825436	rs61271889	0.93	rs10495903	C	G	0.555	0.34	6
	2	43825912	rs113458726	0.9	rs10495903	G	C	4.109	0.15	ND
	2	43825936	rs112668841	0.93	rs10495903	G	C	2.313	0.15	ND
	2	43827058	rs6760391	0.89	rs10495903	T	C	0.624	0.14	6
	2	43828488	rs144774375	0.92	rs10495903	TGAAGAA	T	1.979	ND	ND
	2	43828637	rs7601039	0.87	rs10495903	C	A	2.22	0.36	6
	2	43829056	rs17031106	0.93	rs10495903	A	G	1.207	0.32	ND
	2	43829191	rs12469373	0.93	rs10495903	T	C	8.077	0.21	6
	2	43829845	rs60955978	0.93	rs10495903	C	T	1.207	0.27	ND
	2	43830942	rs199933987	0.83	rs10495903	A	AAC	0.04	ND	ND
	2	43831032	rs35478206	0.93	rs10495903	A	G	0.278	0.12	6
	2	43831083	rs12471686	0.93	rs10495903	T	C	1.319	0.18	6
	2	43831150	rs12467420	0.93	rs10495903	G	A	0.632	0.18	ND
	2	43831186	rs72868625	0.93	rs10495903	G	C	1.991	0.17	ND
	2	43831319	rs12475503	0.93	rs10495903	A	G	9.732	0.21	6
	2	43831824	rs7559670	0.93	rs10495903	G	A	0.392	0.14	ND
	2	43832049	rs7559723	0.93	rs10495903	C	T	1.002	0.3	5
	2	43833013	rs17031116	0.93	rs10495903	A	G	2.745	0.21	ND
	2	43833039	rs72868628	0.93	rs10495903	G	A	0.887	0.31	ND
	2	43833258	rs12469695	0.93	rs10495903	C	T	0.809	0.22	5
	2	43834118	rs6712944	0.91	rs10495903	T	C	3.414	0.14	6
	2	43834163	rs6726404	0.95	rs10495903	A	G	0.812	0.14	6
	2	43834352	rs4339008	0.95	rs10495903	T	C	1.768	0.24	6
	2	43835359	rs113377695	0.93	rs10495903	G	A	0.535	0.11	ND
	2	43835570	rs12474102	0.93	rs10495903	A	C	0.08	0.22	6
	2	43835952	rs6544675	0.93	rs10495903	A	T	2.385	0.09	6
	2	43836877	rs60868396	0.92	rs10495903	T	G	2.689	0.32	6
	2	43838516	rs72868636	0.91	rs10495903	T	G	6.682	0.47	ND
	2	43839090	rs75664918	0.91	rs10495903	T	G	6.789	0.42	ND
	2	43839311	rs13404811	0.9	rs10495903	C	G	0.865	0.18	ND
	2	43839773	rs5830763	0.86	rs10495903	C	CT	3.922	ND	4
	2	43839896	rs10186307	0.9	rs10495903	G	A	0.288	0.39	4
	2	43840048	rs10186441	0.9	rs10495903	G	A	1.018	0.23	6
	2	43840361	rs78098795	0.83	rs10495903	G	A	2.147	0.31	5
	2	43840673	rs12471904	0.9	rs10495903	G	C	3.789	0.29	6
	2	43841119	rs7602701	0.9	rs10495903	A	G	2.068	0.15	6
	2	43841269	rs7576643	0.9	rs10495903	C	T	3.926	0.19	6
	2	43841717	rs10168889	0.9	rs10495903	A	C	1.08	0.05	5
	2	43842032	rs10205361	0.86	rs10495903	T	C	0.894	0.05	5
	2	43842691	rs150348131	0.82	rs10495903	C	T	1.056	0.05	ND
	2	43843046	rs6731636	0.9	rs10495903	G	T	0.731	0.02	ND
	2	43843071	rs75321787	0.88	rs10495903	G	C	0.532	0.01	ND
	2	43843137	rs6705351	0.9	rs10495903	A	C	4.585	0.11	6
	2	43843813	rs57066469	0.9	rs10495903	C	T	4.386	0.15	6
	2	43843991	rs77613902	0.9	rs10495903	T	G	4.249	0.13	6
	2	43844079	rs74854268	0.9	rs10495903	C	G	2.257	0.15	ND
	2	43844216	rs76163151	0.9	rs10495903	G	A	2.461	0.09	5
	2	43844448	rs78471316	0.9	rs10495903	A	G	1.716	0.1	5
	2	43844640	rs80144434	0.9	rs10495903	G	C	1.565	0.14	5
	2	43844803	rs79611878	0.87	rs10495903	A	G	0.395	0.18	5
	2	43844833	rs17031133	0.9	rs10495903	G	A	1.451	0.14	5
	2	43844872	rs75030714	0.9	rs10495903	G	C	3.245	0.14	4
	2	43845329	rs6749617	0.9	rs10495903	A	T	3.918	0.23	5
	2	43846040	rs55640722	0.9	rs10495903	A	T	6.131	0.05	6
	2	43846227	rs60735069	0.9	rs10495903	G	A	0.064	0.05	ND
	2	43846553	rs6725688	0.9	rs10495903	G	T	2.046	0.1	ND
	2	43846675	rs75621188	0.9	rs10495903	A	C	3.122	0.04	6
	2	43847214	rs145223910	0.9	rs10495903	T	A	11.01	0.07	ND
	2	43847646	rs17031142	0.9	rs10495903	G	A	1.478	0.07	ND
	2	43848415	rs79563258	0.81	rs10495903	T	G	4.134	0.09	ND
	2	43848664	rs11904361	0.8	rs10495903	T	C	1.99	0.12	ND
	2	43848935	rs55921927	0.8	rs10495903	A	C	5.463	0.13	ND
	2	43849730	rs74869386	0.88	rs10495903	G	T	25.4	0.3	6
	2	43850031	rs11889803	0.8	rs10495903	A	G	6.515	0.35	6
	2	43850220	rs74915166	0.87	rs10495903	C	T	5.831	0.35	5
	2	61186829	rs13003464	0.96	rs7608910	A	G	3.47	0.24	5
	2	61187415	rs67927699	0.96	rs7608910	G	C	0.117	0.17	ND
	2	61189469	rs10182512	0.83	rs7608910	G	A	1.765	0.14	6
	2	61189740	rs10195112	0.82	rs7608910	T	A	0.266	0.19	5
	2	61191995	rs55776317	0.91	rs7608910	G	C	6.627	0.33	5
	2	61197395	rs10191548	0.9	rs7608910	G	A	0.812	0.27	ND
	2	61197790	rs10191951	0.8	rs7608910	G	A	3.762	0.36	6
	2	61197794	rs201937469	0.82	rs7608910	GA	G	2.118	ND	ND
	2	61197795	rs6754346	0.83	rs7608910	A	G	0.343	0.16	6
	2	61199327	rs112401990	0.89	rs7608910	G	A	1.034	0.28	6
	2	61202549	rs1962449	0.93	rs7608910	C	G	0.906	0.12	ND
	2	61204641	rs7608697	1	rs7608910	A	C	8.057	0.32	4
	2	61204688	rs7596362	1	rs7608910	T	C	6.377	0.33	5
	2	61204856	rs7608910	1	rs7608910	A	G	15.62	0.24	6
	2	61204917	rs4560096	1	rs7608910	T	G	9.275	0.18	ND
	2	62551472	rs10865331	1	rs10865331	A	G	0.646	0.15	ND
	2	62552321	rs11679753	0.96	rs10865331	A	G	8.84	0.21	5
	2	62554466	rs6752313	0.99	rs10865331	A	G	1.419	0.2	5
	2	62554797	rs12991188	0.88	rs10865331	A	G	1.89	0.11	6
	2	62555737	rs13024541	0.99	rs10865331	T	C	0.373	0.17	5
	2	62559205	rs6759003	0.92	rs10865331	T	C	1.927	0.25	6
	2	62560332	rs4672505	0.94	rs10865331	A	G	2.261	0.4	2b
	2	62568221	rs13001372	0.85	rs10865331	A	G	11.24	0.3	4
	2	62568445	rs6759298	0.85	rs10865331	G	C	5.238	0.46	4
	2	62570573	rs4672507	0.8	rs10865331	T	A	3.854	0.33	3a
	2	65654364	rs268124	1	rs6740462	C	T	0.474	0.14	ND
	2	65667272	rs6740462	1	rs6740462	C	A	9.947	0.36	4
	2	102981644	rs6727306	0.8	rs917997	A	C	0.889	0.1	ND
	2	102982466	rs11465583	0.8	rs917997	C	G	0.306	0.12	6
	2	102982703	rs10197284	0.8	rs917997	G	A	0.53	0.2	ND
	2	102982876	rs1573895	0.8	rs917997	T	C	1.803	0.23	ND
	2	102984684	rs1558627	0.8	rs917997	G	A	2.778	0.25	ND
	2	102985424	rs2058622	0.8	rs917997	A	G	7.035	0.42	6
	2	102985980	rs3771170	0.8	rs917997	T	A	3.576	0.17	ND
	2	102986170	rs2058623	0.8	rs917997	C	T	1.055	0.19	6
	2	102986618	rs1465321	0.8	rs917997	T	C	3.883	0.23	5
	2	102987698	rs6733346	0.91	rs917997	T	C	4.313	0.02	ND
	2	102991181	rs6731154	0.86	rs917997	C	T	0.879	0.01	ND
	2	102992675	rs2270297	0.91	rs917997	T	C	3.888	0.17	5
	2	102993161	rs6753717	0.91	rs917997	A	C	1.771	0.12	6
	2	102994056	rs10190555	0.91	rs917997	A	G	0.897	0.17	ND
	2	102994714	rs6750020	0.91	rs917997	G	A	2.366	0.11	ND
	2	102996022	rs6729638	0.91	rs917997	C	T	1.801	0.05	ND
	2	103002395	rs3755274	0.91	rs917997	A	G	1.304	0.22	ND
	2	103003043	rs2241117	0.9	rs917997	T	C	2.318	0.18	6
	2	103007220	rs2001461	0.89	rs917997	T	C	1.709	0.1	ND
	2	103007623	rs3860444	0.91	rs917997	A	G	0.921	0.35	6
	2	103008710	rs12712145	0.91	rs917997	T	C	2.321	0.37	ND
	2	103014696	rs1568681	0.93	rs917997	C	T	5.343	0.78	ND
	2	103016044	rs67626681	0.81	rs917997	C	A	0.223	0.43	ND
	2	103019919	rs1035127	0.95	rs917997	A	G	0.243	0.23	ND
	2	103024813	rs4851007	0.94	rs917997	T	G	1.738	0.23	ND
	2	103025203	rs4851575	0.95	rs917997	G	A	1.151	0.16	ND
	2	103026611	rs4851008	0.93	rs917997	G	C	0.344	0.08	6
	2	103026652	rs200034303	0.9	rs917997	A	AC	0.179	ND	ND
	2	103026656	rs34598673	0.94	rs917997	C	CA	0.137	ND	ND
	2	103027103	rs6419573	0.85	rs917997	T	C	0.877	0.18	6
	2	103029410	rs6543132	0.95	rs917997	A	G	4.545	0.05	ND
	2	103033147	rs1807782	0.95	rs917997	C	T	1.853	0.32	5
	2	103035044	rs1420106	0.95	rs917997	A	G	1.772	0.6	4
	2	103037742	rs3836108	0.87	rs917997	A	AA	3.583	ND	ND
	2	103037742	rs3836108	0.87	rs917997	A	AG	3.583	ND	ND
	2	103038527	rs3755268	0.95	rs917997	C	G	2.081	0.71	4
	2	103038587	rs3755267	0.95	rs917997	T	G	0.004	0.68	3a
	2	103039584	rs3817465	0.95	rs917997	A	T	7.328	0.62	5
	2	103039929	rs2272128	0.95	rs917997	G	A	0.497	0.46	ND
	2	103043310	rs35711445	1	rs917997	TA	T	0.387	ND	ND
	2	103045020	rs11694658	1	rs917997	A	G	0.13	0.11	ND
	2	103046880	rs2160232	1	rs917997	G	A	0.117	0.16	6
	2	103048103	rs6755786	0.98	rs917997	C	T	0.073	0.17	6
	2	103048437	rs6713618	1	rs917997	A	T	2.01	0.16	6
	2	103048467	rs6716784	1	rs917997	T	G	1.792	0.2	6
	2	103049910	rs2041756	0.98	rs917997	A	G	0.118	0.08	5
	2	103050458	rs6543134	1	rs917997	T	G	2.569	0.14	6
	2	103050925	rs2110735	1	rs917997	A	G	2.017	0.09	ND
	2	103052206	rs2110734	1	rs917997	C	T	0.243	0.37	ND
	2	103052995	rs6746271	1	rs917997	G	C	0.043	0.5	4
	2	103054449	rs2058660	1	rs917997	G	A	3.757	0.34	6
	2	103054803	rs2058658	1	rs917997	T	C	4.005	0.25	5
	2	103055644	rs4851009	1	rs917997	G	A	1.522	0.29	ND
	2	103057087	rs11677107	1	rs917997	C	A	3.872	0.28	ND
	2	103058328	rs1558652	1	rs917997	G	A	0.325	0.06	ND
	2	103060024	rs1558650	1	rs917997	T	A	5.766	0.21	4
	2	103060313	rs4851584	1	rs917997	A	G	0.509	0.26	ND
	2	103062880	rs6734736	1	rs917997	C	T	0.716	0.05	ND
	2	103063369	rs6708413	1	rs917997	G	A	1.959	0.06	6
	2	103064264	rs4851586	0.98	rs917997	T	C	0.247	0.08	ND
	2	103065908	rs6543137	1	rs917997	T	G	1.563	0.37	4
	2	103068787	rs7559479	1	rs917997	G	A	6.36	0.87	5
	2	103068834	rs7603250	0.99	rs917997	T	A	8.442	0.87	ND
	2	103070568	rs917997	1	rs917997	T	C	2.035	0.78	ND
	2	103070988	rs2075185	1	rs917997	A	G	1.187	0.33	ND
	2	103073474	rs4851587	1	rs917997	C	T	0.334	0.19	6
	2	103073505	rs4851588	0.91	rs917997	C	G	0.812	0.22	ND
	2	103074079	rs6757276	1	rs917997	T	G	1.384	0.26	ND
	2	103074493	rs4070554	1	rs917997	A	G	8.894	0.22	ND
	2	103075561	rs6761825	1	rs917997	T	C	0.826	0.2	6
	2	103076210	rs6705001	0.98	rs917997	A	G	0.106	0.15	ND
	2	103076351	rs6543141	0.98	rs917997	G	A	1.288	0.18	ND
	2	103077894	rs7561487	0.97	rs917997	A	G	0.633	0.43	ND
	2	103078740	rs4241210	0.97	rs917997	G	A	2.134	0.41	ND
	2	103079297	rs6720564	0.97	rs917997	T	C	1.232	0.23	6
	2	103079619	rs6717915	0.97	rs917997	A	C	0.324	0.2	ND
	2	103079814	rs6718157	0.97	rs917997	A	T	0.471	0.2	5
	2	103080592	rs2075184	0.97	rs917997	T	C	0.707	0.3	6
	2	103082118	rs5833016	0.94	rs917997	AT	A	0.056	ND	6
	2	103082273	rs917996	0.97	rs917997	C	A	2.685	0.3	ND
	2	103082571	rs731628	0.97	rs917997	C	T	0.623	0.31	ND
	2	103083120	rs5833017	0.95	rs917997	A	AG	1.108	ND	ND
	2	103083453	rs1403554	0.96	rs917997	G	A	0.229	0.51	ND
	2	103085631	rs10165460	0.96	rs917997	C	T	0.843	0.34	ND
	2	103085660	rs11123931	0.96	rs917997	A	G	1.208	0.32	6
	2	103086770	rs990171	0.96	rs917997	A	C	3.495	0.28	ND
	2	103091715	rs10197881	0.95	rs917997	A	G	1.542	0.28	6
	2	103092021	rs1468791	0.95	rs917997	A	G	0.218	0.38	6
	2	103092906	rs7597819	0.95	rs917997	A	G	0.782	0.34	ND
	2	103093081	rs6737668	0.95	rs917997	C	A	1.779	0.35	ND
	2	103093081	rs6737668	0.95	rs917997	C	T	2.032	0.35	ND
	2	103093243	rs10469840	0.95	rs917997	T	C	0.423	0.21	ND
	2	163110536	rs2111485	1	rs2111485	A	G	1.592	0.29	ND
	2	163124051	rs1990760	0.88	rs2111485	C	T	4.264	0.43	ND
	2	191910563	rs34946552	0.85	rs1517352	T	A	5.282	0.26	6
	2	191913357	rs72913156	0.85	rs1517352	A	C	1.01	0.19	6
	2	191930290	rs3024847	0.96	rs1517352	T	A	6.665	0.26	6
	2	191931464	rs1517352	1	rs1517352	A	C	3.387	0.37	ND
	2	191932556	rs13017460	0.96	rs1517352	A	G	3.924	0.39	ND
	2	198740276	rs16825181	0.83	rs1016883	G	T	3.966	0.19	6
	2	198766642	rs73056811	0.86	rs1016883	T	C	12	0.24	5
	2	198769788	rs73056823	0.86	rs1016883	T	C	0.049	0.21	6
	2	198771698	rs73056824	0.86	rs1016883	G	T	1.303	0.05	ND
	2	198782617	rs57437055	0.86	rs1016883	A	C	4.516	0.06	ND
	2	198783466	rs73056840	0.86	rs1016883	C	A	0.418	0.04	6
	2	198786112	rs76450397	0.86	rs1016883	T	C	5.122	0.19	ND
	2	198794681	rs16825786	0.86	rs1016883	C	A	11.28	0.38	6
	2	198801209	rs73056856	0.86	rs1016883	C	G	0.222	0.09	6
	2	198801720	rs73056859	0.86	rs1016883	A	G	0.106	0.1	6
	2	198805185	rs16825917	0.85	rs1016883	C	T	9.892	0.33	1f
	2	198812181	rs60484833	0.86	rs1016883	C	T	4.91	0.18	4
	2	198816724	rs73056877	0.85	rs1016883	A	C	4.188	0.26	6
	2	198822292	rs73056880	0.86	rs1016883	G	A	2.306	0.29	ND
	2	198823094	rs201433068	0.85	rs1016883	AG	A	0.893	ND	ND
	2	198823095	rs76510735	0.85	rs1016883	G	A	0.242	0.2	6
	2	198824638	rs73056883	0.86	rs1016883	A	G	8.604	0.29	ND
	2	198827896	rs1850634	0.86	rs1016883	T	C	0.712	0.18	ND
	2	198831260	rs73056890	0.86	rs1016883	A	G	12.36	0.07	ND
	2	198836777	rs7581202	0.85	rs1016883	A	G	1.041	0.31	2b
	2	198837358	rs7426250	0.87	rs1016883	G	A	4.9	0.36	ND
	2	198839619	rs61584734	0.87	rs1016883	A	C	2.744	0.06	ND
	2	198840000	rs76877032	0.87	rs1016883	G	A	2.727	0.1	6
	2	198843659	rs61184128	0.87	rs1016883	C	T	0.636	0.16	ND
	2	198845623	rs16826320	0.87	rs1016883	T	C	0.083	0.27	ND
	2	198849672	rs6756641	0.82	rs1016883	T	G	0.263	0.06	6
	2	198852636	rs2139050	0.87	rs1016883	A	G	7.311	0.2	ND
	2	198854224	rs6736825	0.89	rs1016883	C	T	1.052	0.24	ND
	2	198855201	rs59553483	0.88	rs1016883	T	C	0.94	0.15	ND
	2	198857186	rs4595967	0.88	rs1016883	G	A	12.53	0.32	6
	2	198858268	rs73058813	0.89	rs1016883	A	G	7.437	0.34	5
	2	198859183	rs1518369	0.9	rs1016883	G	A	3.168	0.33	6
	2	198862600	rs73058818	0.9	rs1016883	C	T	5.324	0.4	6
	2	198864358	rs73058820	0.89	rs1016883	A	C	2.797	0.24	ND
	2	198864358	rs73058820	0.89	rs1016883	A	G	2.769	0.24	ND
	2	198864568	rs79508374	0.89	rs1016883	G	A	0.085	0.37	6
	2	198864597	rs73058821	0.89	rs1016883	A	G	3.261	0.25	ND
	2	198866758	rs1961425	0.87	rs1016883	A	G	0.203	0.21	6
	2	198868109	rs7579905	0.89	rs1016883	T	A	6.387	0.34	ND
	2	198869979	rs6434950	0.89	rs1016883	A	G	3.907	0.53	4
	2	198871145	rs73058829	0.89	rs1016883	G	A	0.897	0.29	6
	2	198871195	rs74935794	0.89	rs1016883	T	G	4.074	0.34	ND
	2	198871417	rs1440088	0.89	rs1016883	T	G	7.045	0.37	6
	2	198871476	rs1440087	0.89	rs1016883	G	C	4.873	0.36	6
	2	198873214	rs73058832	0.89	rs1016883	G	A	0.15	0.22	4
	2	198873214	rs73058832	0.89	rs1016883	G	T	0.101	0.22	4
	2	198873779	rs73058834	0.89	rs1016883	T	G	0.687	0.13	6
	2	198874310	rs7582715	0.89	rs1016883	T	G	0.174	0.06	6
	2	198875003	rs2165237	0.89	rs1016883	C	T	13.08	0.07	ND
	2	198875464	rs1595825	0.89	rs1016883	G	A	0.507	0.09	6
	2	198876286	rs56765024	0.89	rs1016883	G	T	0.863	0.15	ND
	2	198876532	rs61605589	0.89	rs1016883	T	C	2.328	0.13	6
	2	198877234	rs1304164	0.89	rs1016883	C	A	0.094	0.12	ND
	2	198877300	rs1304165	0.89	rs1016883	G	A	5.804	0.17	ND
	2	198879297	rs1440090	0.89	rs1016883	T	G	0.325	0.23	6
	2	198879457	rs1440091	0.89	rs1016883	G	A	0.278	0.23	6
	2	198879645	rs59441945	0.89	rs1016883	T	A	9.091	0.3	6
	2	198881668	rs1016883	1	rs1016883	G	A	4.42	0.3	6
	2	198881730	rs2164070	1	rs1016883	G	C	6.472	0.24	ND
	2	198883098	rs112922254	0.99	rs1016883	G	A	0.363	0.05	ND
	2	198883682	rs7585709	0.98	rs1016883	C	T	0.941	0.08	6
	2	198883814	rs7559096	0.98	rs1016883	A	G	5.273	0.05	ND
	2	198884413	rs116046984	0.97	rs1016883	G	A	0.352	0.08	6
	2	198884532	rs141842078	0.98	rs1016883	T	C	0.361	0.1	ND
	2	198885060	rs73058854	0.97	rs1016883	G	A	0.124	0.1	ND
	2	198885578	rs111540926	0.98	rs1016883	G	A	0.622	0.1	ND
	2	198885872	rs148633836	0.98	rs1016883	A	G	0.704	0.1	ND
	2	198886910	rs141026874	0.98	rs1016883	C	G	0.241	0.13	ND
	2	198888236	rs138179504	0.98	rs1016883	C	T	1.432	0.17	ND
	2	198889587	rs73058864	0.98	rs1016883	C	T	0.645	0.19	6
	2	198889896	rs58111212	0.98	rs1016883	T	C	4.815	0.17	ND
	2	198891568	rs73058867	0.97	rs1016883	A	G	0.206	0.16	ND
	2	198893376	rs7573687	0.97	rs1016883	A	G	3.08	0.28	ND
	2	198893927	rs16826740	0.97	rs1016883	A	G	8.818	0.35	4
	2	198894219	rs79490184	0.97	rs1016883	T	A	7.935	0.22	6
	2	198894223	rs74484541	0.97	rs1016883	T	C	7.085	0.25	6
	2	198895022	rs73058876	0.97	rs1016883	A	G	0.62	0.12	ND
	2	198895078	rs73058878	0.97	rs1016883	T	G	1.932	0.26	ND
	2	198895133	rs16826791	0.95	rs1016883	C	G	5.953	0.4	6
	2	198895402	rs75163179	0.97	rs1016883	G	A	0.111	0.25	6
	2	198895732	rs10497810	0.97	rs1016883	C	T	2.12	0.22	ND
	2	198895868	rs59990242	0.97	rs1016883	G	A	0.344	0.22	ND
	2	198896255	rs73058883	0.95	rs1016883	C	T	1.023	0.12	ND
	2	198896766	rs1992313	0.97	rs1016883	T	C	6.454	0.18	ND
	2	198897061	rs58409972	0.96	rs1016883	A	T	0.032	0.35	6
	2	198898055	rs16826872	0.97	rs1016883	T	C	6.193	0.35	ND
	2	198898222	rs16826873	0.97	rs1016883	C	A	1.078	0.26	6
	2	198898718	rs17520121	0.97	rs1016883	T	G	6.443	0.19	6
	2	198901642	rs16826895	0.97	rs1016883	A	G	6.453	0.1	ND
	2	198905874	rs892513	0.97	rs1016883	C	T	14.41	0.4	1f
	2	198905910	rs892512	0.97	rs1016883	C	A	3.657	0.39	5
	2	198906354	rs1440086	0.97	rs1016883	A	G	8.439	0.17	6
	2	198908439	rs73061068	0.97	rs1016883	A	G	4.156	0.31	4
	2	198908825	rs73061069	0.97	rs1016883	A	G	9.694	0.36	6
	2	198910107	rs41468149	0.97	rs1016883	G	C	11.72	0.44	4
	2	198916926	rs58172089	0.94	rs1016883	G	A	8.418	0.07	6
	2	198917262	rs201196464	0.91	rs1016883	AC	A	2.865	ND	ND
	2	198917263	rs57265854	0.92	rs1016883	C	A	3.043	0.21	6
	2	198918164	rs6752760	0.94	rs1016883	C	A	22.4	0.27	6
	2	198918524	rs57603546	0.95	rs1016883	C	A	4.178	0.28	6
	2	198924967	rs16827267	0.82	rs1016883	G	A	3.597	0.24	ND
	2	198925980	rs1866665	0.82	rs1016883	A	G	3.832	0.14	ND
	2	198938959	rs6752454	0.81	rs1016883	T	G	5.725	0.17	6
	2	198945680	rs16827465	0.8	rs1016883	G	T	1.057	0.42	5
	2	198946335	rs2053394	0.8	rs1016883	C	T	7.438	0.39	5
	2	198946551	rs6434955	0.8	rs1016883	G	A	1.024	0.25	ND
	2	198953816	rs3213867	0.8	rs1016883	G	A	0.127	0.22	6
	2	199490128	rs2054122	0.82	rs17229285	G	T	0.108	0.28	6
	2	199492100	rs10445788	0.83	rs17229285	G	A	2.046	0.28	6
	2	199493482	rs4850855	0.83	rs17229285	A	G	3.46	0.29	5
	2	199493711	rs12693853	0.81	rs17229285	G	C	11.28	0.32	5
	2	199494159	rs7557664	0.85	rs17229285	T	A	6.637	0.22	ND
	2	199495830	rs10931821	0.85	rs17229285	A	T	5.665	0.29	6
	2	199497115	rs1455350	0.86	rs17229285	T	A	14.46	0.25	ND
	2	199497285	rs1455349	0.83	rs17229285	A	G	12.58	0.12	ND
	2	199498173	rs10497818	0.81	rs17229285	A	T	3.22	0.25	ND
	2	199498921	rs1809194	0.8	rs17229285	C	T	0.296	0.26	6
	2	199499443	rs9941524	0.8	rs17229285	A	G	1.998	0.25	ND
	2	199500000	rs897399	0.8	rs17229285	A	G	8.84	0.2	ND
	2	199504423	rs7587930	0.85	rs17229285	A	G	5.482	0.21	4
	2	199504765	rs992005	0.81	rs17229285	C	G	2.828	0.22	6
	2	199506556	rs7569314	0.82	rs17229285	G	T	0.095	0.2	ND
	2	199507941	rs7602269	0.84	rs17229285	A	G	2.196	0.26	6
	2	199513555	rs7601848	0.83	rs17229285	A	T	5.484	0.17	ND
	2	199514275	rs12693854	0.83	rs17229285	A	G	5.885	0.22	6
	2	199514437	rs35547327	0.83	rs17229285	TA	T	7.788	ND	ND
	2	199514757	rs10931822	0.85	rs17229285	G	T	3.374	0.3	ND
	2	199516059	rs1455344	0.83	rs17229285	G	A	2.159	0.22	ND
	2	199518159	rs13393754	0.86	rs17229285	C	T	15.07	0.35	ND
	2	199520404	rs7562655	0.84	rs17229285	T	C	7.774	0.19	6
	2	199520605	rs7601948	0.86	rs17229285	G	A	8.295	0.23	ND
	2	199521868	rs1455342	0.84	rs17229285	A	C	3.323	0.2	5
	2	199522842	rs7592562	0.86	rs17229285	G	A	4.086	0.5	6
	2	199522858	rs9973442	0.82	rs17229285	C	A	0.008	0.24	6
	2	199523122	rs17229285	1	rs17229285	C	T	19.91	0.54	ND
	2	199527398	rs201363640	0.86	rs17229285	T	TA	2.047	ND	ND
	2	199527400	rs11381395	0.86	rs17229285	A	AG	6.04	ND	6
	2	199529606	rs17229432	0.86	rs17229285	T	A	0.957	0.19	ND
	2	199530324	rs7566330	0.86	rs17229285	G	A	2.477	0.33	ND
	2	199531599	rs79154702	0.86	rs17229285	C	T	0.237	0.13	6
	2	199532320	rs35645546	0.87	rs17229285	G	C	5.841	0.26	ND
	2	199533641	rs2343636	0.86	rs17229285	C	G	0.432	0.11	ND
	2	199533654	rs4266009	0.86	rs17229285	A	G	0.278	0.06	ND
	2	199534174	rs34479423	0.86	rs17229285	T	C	0.114	0.07	6
	2	199534281	rs12997439	0.87	rs17229285	A	G	10.75	0.14	ND
	2	199535275	rs10196804	0.86	rs17229285	C	T	0.135	0.07	ND
	2	199536340	rs7568972	0.83	rs17229285	G	A	0.1	0.04	ND
	2	199536602	rs11691766	0.84	rs17229285	C	T	0.231	0.05	ND
	2	199537086	rs10203265	0.84	rs17229285	C	T	5.915	0.24	6
	2	199537789	rs34622044	0.83	rs17229285	CCTAA	C	24.9	ND	6
	2	199538613	rs10174785	0.86	rs17229285	T	C	3.68	0.37	6
	2	199538710	rs13031573	0.86	rs17229285	C	T	0.788	0.22	ND
	2	199539085	rs10210021	0.86	rs17229285	G	C	0.245	0.11	ND
	2	199539101	rs10175313	0.86	rs17229285	T	C	1.539	0.16	6
	2	199539455	rs10186646	0.85	rs17229285	A	G	0.9	0.16	ND
	2	199540532	rs1350014	0.84	rs17229285	T	C	11.31	0.03	6
	2	199540717	rs1350013	0.84	rs17229285	G	C	0.336	0.07	6
	2	199541015	rs6711590	0.84	rs17229285	T	G	5.897	0.05	ND
	2	199541175	rs6725176	0.83	rs17229285	A	G	2.029	0.05	6
	2	199541684	rs13396912	0.85	rs17229285	A	G	0.847	0.03	ND
	2	199541883	rs10201987	0.83	rs17229285	C	A	0.352	0.03	ND
	2	199542312	rs12693857	0.82	rs17229285	C	A	4.207	0.11	6
	2	199542357	rs13385754	0.83	rs17229285	T	C	1.212	0.15	6
	2	199542428	rs13423255	0.85	rs17229285	C	A	0.026	0.13	ND
	2	199542506	rs12693858	0.83	rs17229285	G	A	2.172	0.12	ND
	2	199542619	rs34309101	0.83	rs17229285	T	G	3.202	0.07	6
	2	199542718	rs1455335	0.81	rs17229285	C	T	5.905	0.12	6
	2	199542837	rs1455334	0.81	rs17229285	C	A	0.238	0.04	ND
	2	199543059	rs12693859	0.81	rs17229285	T	A	0.267	0.05	ND
	2	199543380	rs13426764	0.81	rs17229285	C	T	0.199	0.02	5
	2	199544091	rs11694806	0.81	rs17229285	C	T	0.029	0.03	ND
	2	199545018	rs12693860	0.83	rs17229285	G	A	0.726	0.02	ND
	2	199545315	rs6741429	0.81	rs17229285	A	T	0.488	0.03	6
	2	199545371	rs6741542	0.82	rs17229285	A	C	6.953	0.04	6
	2	199549309	rs2007176	0.83	rs17229285	T	C	1.672	0.04	ND
	2	199551214	rs7420621	0.84	rs17229285	C	A	2.682	0.05	ND
	2	199552193	rs114358333	0.88	rs17229285	A	G	1.417	0.04	ND
	2	199552561	rs146710164	0.81	rs17229285	A	G	0.687	0.04	ND
	2	199555172	rs74860168	0.84	rs17229285	T	C	1.029	0.03	ND
	2	199558875	rs66729503	0.8	rs17229285	T	G	8.433	0.11	ND
	2	199558921	rs17229594	0.8	rs17229285	C	T	5.821	0.05	6
	2	199559177	rs10931828	0.92	rs17229285	C	T	2.168	0.2	ND
	2	199561326	rs17229728	0.8	rs17229285	T	C	5.307	0.07	6
	2	199561360	rs17229763	0.8	rs17229285	A	C	8.443	0.06	6
	2	219119118	rs60354137	0.93	rs2382817	AGAAG	A	5.622	ND	6
	2	219121663	rs11677953	0.97	rs2382817	G	A	1.33	0.21	ND
	2	219122780	rs4674276	0.97	rs2382817	A	T	1.187	0.27	5
	2	219122781	rs74443681	0.93	rs2382817	G	T	1.02	0.27	ND
	2	219132731	rs4674279	0.99	rs2382817	G	A	5.305	0.16	ND
	2	219133137	rs12612675	0.96	rs2382817	A	G	0.344	0.21	ND
	2	219134928	rs1877714	0.99	rs2382817	A	G	0.838	0.31	4
	2	219134950	rs13419763	0.81	rs2382817	C	T	0.025	0.41	4
	2	219136888	rs3834139	0.98	rs2382817	TAA	T	7.953	ND	5
	2	219138625	rs6758540	0.99	rs2382817	A	G	8.636	0.11	ND
	2	219138940	rs4791	0.81	rs2382817	C	T	12.74	0.69	6
	2	219140288	rs2292550	0.99	rs2382817	G	C	7.413	0.41	5
	2	219141458	rs4674280	0.81	rs2382817	C	G	0.437	0.11	5
	2	219142491	rs2271543	0.99	rs2382817	C	T	3.048	0.08	ND
	2	219142492	rs2168704	0.82	rs2382817	G	A	5.415	0.05	ND
	2	219142594	rs3817266	1	rs2382817	C	T	11.91	0.18	ND
	2	219142773	rs6707559	1	rs2382817	C	T	3.281	0.17	5
	2	219142860	rs13429408	0.82	rs2382817	C	A	5.362	0.11	5
	2	219143229	rs2292551	1	rs2382817	G	A	12.61	0.17	1f
	2	219143327	rs63368160	1	rs2382817	T	C	9.564	0.12	ND
	2	219144089	rs12987180	0.99	rs2382817	G	A	0.37	0.15	5
	2	219144149	rs12987219	0.99	rs2382817	G	A	0.959	0.03	5
	2	219144230	rs4674282	0.99	rs2382817	A	T	3.784	0.08	1f
	2	219144254	rs4674283	0.99	rs2382817	G	A	2.454	0.08	5
	2	219144498	rs2045434	0.99	rs2382817	A	G	7.629	0.02	ND
	2	219144566	rs145562995	0.99	rs2382817	AAG	A	3.32	ND	ND
	2	219146199	rs10932768	1	rs2382817	T	A	5.279	0.17	5
	2	219146607	rs7585702	1	rs2382817	T	C	17.64	0.18	3a
	2	219146803	rs2292553	0.82	rs2382817	G	A	5.868	0.22	5
	2	219146868	rs2292554	1	rs2382817	T	C	0.686	0.36	5
	2	219146882	rs2292555	0.99	rs2382817	G	C	12.4	0.33	5
	2	219147245	rs10932769	1	rs2382817	T	G	7.161	0.11	5
	2	219148369	rs6729058	1	rs2382817	G	A	0.654	0.21	5
	2	219148723	rs62182826	0.81	rs2382817	C	A	0.884	0.12	ND
	2	219149163	rs11692780	1	rs2382817	A	G	6.848	0.43	4
	2	219149639	rs4672882	0.97	rs2382817	C	T	1.425	0.21	ND
	2	219149728	rs55827343	0.82	rs2382817	G	A	0.165	0.2	ND
	2	219149740	rs56109829	0.82	rs2382817	G	A	0.674	0.17	ND
	2	219150211	rs7559416	1	rs2382817	A	G	0.639	0.25	5
	2	219150238	rs7559428	1	rs2382817	A	G	0.855	0.21	1f
	2	219150307	rs7559525	1	rs2382817	A	G	11.27	0.22	1f
	2	219151218	rs2382817	1	rs2382817	A	C	6.821	0.37	1f
	2	219151767	rs13005100	0.98	rs2382817	C	T	7.994	0.46	1f
	2	219151926	rs13031757	0.98	rs2382817	T	C	0.947	0.49	1b
	2	219152937	rs6727301	0.97	rs2382817	G	T	3.191	0.43	5
	2	219154781	rs992157	0.8	rs2382817	G	A	7.513	0.31	1f
	2	219155907	rs2382818	0.9	rs2382817	A	T	1.419	0.32	4
	2	219155909	rs2382819	0.89	rs2382817	G	T	1.881	0.34	4
	2	219156979	rs3731860	0.93	rs2382817	G	A	3.531	0.27	4
	2	219157692	rs10193383	0.92	rs2382817	C	T	2.523	0.35	ND
	2	219157959	rs10206064	0.92	rs2382817	T	C	2.029	0.47	4
	2	219159629	rs10165153	0.92	rs2382817	T	C	1.215	0.33	5
	2	219159770	rs1399132	0.92	rs2382817	G	A	3.003	0.36	3a
	2	219160621	rs55680399	0.92	rs2382817	T	C	8.144	0.23	ND
	2	219160864	rs7587220	0.92	rs2382817	C	A	0.345	0.32	ND
	2	219161241	rs4674284	0.92	rs2382817	C	T	5.066	0.48	6
	2	219162836	rs4996257	0.92	rs2382817	C	T	1.383	0.56	2b
	2	219164293	rs7572362	0.9	rs2382817	A	G	1.858	0.16	6
	2	219164727	rs10932770	0.92	rs2382817	G	A	0.35	0.08	6
	2	219167529	rs7557709	0.92	rs2382817	G	A	0.748	0.1	6
	2	219167965	rs12053514	0.92	rs2382817	C	T	2.25	0.15	ND
	2	219169572	rs6729130	0.89	rs2382817	T	C	2.736	0.06	ND
	2	219170235	rs200741036	0.83	rs2382817	TA	T	0.513	ND	ND
	2	219170236	rs10932771	0.92	rs2382817	A	T	0.383	0.14	6
	2	219170377	rs6746089	0.91	rs2382817	A	G	0.419	0.19	6
	2	219170525	rs1017698	0.92	rs2382817	G	A	14.03	0.35	1f
	2	219171191	rs2014615	0.92	rs2382817	T	C	3.89	0.28	1b
	2	219173327	rs2382822	0.92	rs2382817	T	C	1.406	0.16	6
	2	219175487	rs2085485	0.9	rs2382817	A	G	1.47	0.26	5
	2	219176450	rs10195115	0.9	rs2382817	A	C	1.234	0.34	4
	2	219176895	rs11888052	0.92	rs2382817	C	A	0.574	0.26	2b
	2	219177148	rs10932772	0.92	rs2382817	C	T	3.616	0.44	4
	2	219178067	rs13014817	0.92	rs2382817	C	T	6.194	0.2	6
	2	219178875	rs4268913	0.9	rs2382817	G	A	2.44	0.14	6
	2	231088084	rs13384787	0.85	rs6716753	A	C	3.654	0.14	5
	2	231089943	rs10209615	0.85	rs6716753	T	C	4.384	0.5	5
	2	231091223	rs13397985	0.97	rs6716753	T	G	4.493	0.5	4
	2	231091340	rs6734753	0.83	rs6716753	C	G	0.646	0.33	ND
	2	231091341	rs6705808	0.83	rs6716753	A	G	1.487	0.28	ND
	2	231091656	rs7584894	0.85	rs6716753	G	A	9.5	0.28	6
	2	231095678	rs7563433	0.97	rs6716753	T	C	0.204	0.17	3a
	2	231097129	rs6716753	1	rs6716753	T	C	3.588	0.14	ND
	2	231098040	rs6436922	1	rs6716753	A	G	3.082	0.26	ND
	2	231098071	rs7557418	0.97	rs6716753	C	A	2.447	0.21	ND
	2	231098478	rs1946410	1	rs6716753	C	T	0.827	0.29	ND
	2	231105646	rs10198539	0.83	rs6716753	C	T	7.285	0.09	ND
	2	231106724	rs10201872	0.84	rs6716753	C	T	3.379	0.29	ND
	2	231106935	rs10202244	0.84	rs6716753	G	T	0.144	0.21	ND
	2	231109329	rs6743984	0.99	rs6716753	T	C	0.648	0.41	6
	2	231110582	rs28445040	0.96	rs6716753	C	T	1.539	0.25	ND
	2	231113499	rs13426106	0.93	rs6716753	G	A	0.175	0.37	ND
	2	231114131	rs9989899	0.94	rs6716753	G	A	3.673	0.23	ND
	2	231114990	rs34855578	0.94	rs6716753	C	G	0.091	0.28	ND
	2	231114995	rs35857956	0.94	rs6716753	C	T	2.639	0.28	ND
	2	231115454	rs9989735	0.94	rs6716753	G	C	1.127	0.31	5
	2	231115630	rs9989835	0.94	rs6716753	A	T	3.882	0.29	ND
	2	231115790	rs9989746	0.82	rs6716753	G	A	4.655	0.37	ND
	2	231115976	rs13385151	0.94	rs6716753	C	T	1.476	0.28	ND
	2	231116417	rs10498246	0.94	rs6716753	T	A	1.709	0.37	ND
	2	231116874	rs7423615	0.94	rs6716753	C	T	0.468	0.37	ND
	2	231119914	rs28693552	0.94	rs6716753	G	C	0.108	0.4	6
	2	234143048	rs34701569	0.88	rs12994997	C	G	1.435	0.2	5
	2	234143373	rs13003866	0.89	rs12994997	G	A	0.576	0.21	6
	2	234145618	rs28454240	0.9	rs12994997	C	T	1.905	0.33	5
	2	234145944	rs13418066	0.9	rs12994997	A	C	1.61	0.24	5
	2	234146271	rs10206299	0.91	rs12994997	G	T	0.477	0.09	6
	2	234146550	rs10187752	0.88	rs12994997	C	T	0.779	0.19	ND
	2	234147175	rs11688431	0.88	rs12994997	T	C	0.607	0.12	6
	2	234147274	rs148015174	0.86	rs12994997	CTTTCTTTTTTTCT	C	0.163	ND	ND
	2	234147930	rs1596017	0.89	rs12994997	C	T	7.45	0.1	ND
	2	234148383	rs11690131	0.89	rs12994997	T	C	1.901	0.23	ND
	2	234148586	rs11694081	0.9	rs12994997	A	T	4.63	0.19	6
	2	234149039	rs11687982	0.91	rs12994997	C	T	0.081	0.17	6
	2	234149702	rs10929322	0.91	rs12994997	C	T	3.755	0.47	4
	2	234150170	rs200277112	0.85	rs12994997	AG	A	0.175	ND	ND
	2	234151031	rs10929325	0.93	rs12994997	G	A	2.94	0.36	6
	2	234151045	rs10929326	0.93	rs12994997	T	G	5.746	0.39	ND
	2	234151615	rs10186850	0.96	rs12994997	C	A	0.567	0.16	6
	2	234153366	rs10203952	0.98	rs12994997	A	G	0.032	0.35	6
	2	234153848	rs10167613	0.97	rs12994997	G	A	0.351	0.23	ND
	2	234154014	rs35174053	0.96	rs12994997	A	AG	2.74	ND	6
	2	234154139	rs2880080	0.98	rs12994997	G	T	6.071	0.2	5
	2	234154651	rs2119505	0.98	rs12994997	G	A	10.01	0.25	ND
	2	234156536	rs11679791	0.94	rs12994997	G	T	4.355	0.59	4
	2	234157137	rs11680089	0.99	rs12994997	G	C	0.294	0.38	ND
	2	234157258	rs11680130	0.99	rs12994997	G	A	0.098	0.3	ND
	2	234157688	rs56049444	0.99	rs12994997	C	T	0.126	0.25	5
	2	234157733	rs55835501	0.99	rs12994997	C	T	2.857	0.19	5
	2	234157741	rs56227616	0.99	rs12994997	T	C	0.723	0.22	5
	2	234158839	rs10210302	0.99	rs12994997	C	T	5.704	0.31	5
	2	234160345	rs2289477	0.99	rs12994997	T	G	13.09	0.53	3a
	2	234160669	rs10199278	0.93	rs12994997	C	G	9.162	0.23	4
	2	234161211	rs12692254	0.97	rs12994997	A	T	1.752	0.32	5
	2	234161448	rs6752107	0.99	rs12994997	G	A	1.973	0.25	5
	2	234161583	rs6738490	0.99	rs12994997	T	C	7.302	0.33	4
	2	234161769	rs6431654	0.99	rs12994997	C	T	9.248	0.29	4
	2	234162153	rs6745825	0.99	rs12994997	A	G	1.92	0.17	5
	2	234163683	rs6705964	0.99	rs12994997	G	C	0.1	0.12	6
	2	234167234	rs6431660	0.99	rs12994997	A	G	0.408	0.1	6
	2	234167421	rs6431661	0.99	rs12994997	C	T	1.359	0.02	ND
	2	234167881	rs34123137	0.99	rs12994997	T	A	4.199	0.06	ND
	2	234168790	rs35300242	0.99	rs12994997	G	A	0.936	0.14	6
	2	234169822	rs10164737	0.99	rs12994997	C	T	2.239	0.11	ND
	2	234170314	rs200418763	0.99	rs12994997	G	GT	2.23	ND	ND
	2	234170369	rs13391356	0.99	rs12994997	T	C	4.351	0.24	ND
	2	234172188	rs12162308	1	rs12994997	C	G	5.469	0.19	ND
	2	234172846	rs6708373	1	rs12994997	A	G	2.25	0.07	ND
	2	234172915	rs10165561	1	rs12994997	G	C	7.26	0.21	ND
	2	234173503	rs12994997	1	rs12994997	G	A	2.303	0.09	5
	2	234175706	rs13009506	1	rs12994997	G	T	0.796	0.09	ND
	2	234176609	rs3792112	1	rs12994997	C	T	3.02	0.34	3a
	2	234178453	rs12994971	0.99	rs12994997	C	T	6.641	0.15	6
	2	234179690	rs3792111	1	rs12994997	C	T	2.096	0.08	5
	2	234180410	rs3828309	1	rs12994997	A	G	2.23	0.1	4
	2	234181848	rs2289474	0.99	rs12994997	C	T	2.022	0.01	5
	2	234182240	rs2289472	0.99	rs12994997	C	T	18	0.17	ND
	2	234183368	rs2241880	0.99	rs12994997	A	G	10.98	0.38	ND
	2	234183468	rs2241879	0.99	rs12994997	G	A	3.676	0.04	ND
	2	234183718	rs2241878	0.99	rs12994997	T	C	3.102	0.04	6
	2	234184417	rs3792109	0.96	rs12994997	G	A	15.36	0.22	ND
	2	234184952	rs3792108	0.96	rs12994997	T	C	1.199	0.04	6
	2	234185267	rs36001488	0.97	rs12994997	C	T	0.287	0.03	ND
	2	234185999	rs3816234	0.97	rs12994997	G	A	3.001	0.01	6
	2	234192616	rs10196794	0.94	rs12994997	G	A	0.561	0.03	6
	2	234203578	rs35609673	0.86	rs12994997	TC	T	7.486	ND	ND
	2	234203597	rs1045100	0.87	rs12994997	T	C	7.711	0.6	ND
	2	234206474	rs10187822	0.87	rs12994997	C	T	1.096	0.16	2b
	2	234206504	rs10195395	0.87	rs12994997	T	C	3.901	0.21	5
	2	234206610	rs10178603	0.87	rs12994997	G	A	0.717	0.16	4
	2	234206750	rs10192702	0.87	rs12994997	A	C	0.557	0.23	4
	2	234206799	rs7559194	0.87	rs12994997	G	A	2.386	0.16	6
	2	234208258	rs13411660	0.87	rs12994997	C	T	3.718	0.26	5
	3	18710631	rs34858567	0.9	rs4256159	C	G	3.342	0.07	6
	3	18737317	rs34933630	0.91	rs4256159	A	G	1.591	0.07	ND
	3	18741802	rs11708026	0.91	rs4256159	A	G	15.23	0.05	6
	3	18744191	rs71314411	0.91	rs4256159	G	A	2.151	0.03	ND
	3	18745464	rs73170234	0.91	rs4256159	G	C	0.101	0.03	ND
	3	18750341	rs58559219	0.89	rs4256159	C	T	1.136	0.06	ND
	3	18756230	rs13086597	0.81	rs4256159	G	A	4.445	0.05	ND
	3	18756369	rs4269103	0.81	rs4256159	A	C	5.958	0.06	ND
	3	18756731	rs73170251	0.81	rs4256159	G	A	0.933	0.05	ND
	3	18756742	rs73170252	0.81	rs4256159	G	A	3.692	0.08	ND
	3	18757342	rs34420486	0.81	rs4256159	C	T	4.263	0.16	5
	3	18757512	rs34587988	0.81	rs4256159	C	G	13.47	0.16	ND
	3	18757683	rs67385647	0.8	rs4256159	T	A	3.456	0.33	6
	3	18758203	rs35614865	0.81	rs4256159	A	G	3.556	0.1	5
	3	18758419	rs13098781	0.82	rs4256159	A	G	14.57	0.15	5
	3	18758646	rs34776738	0.81	rs4256159	C	T	3.055	0.13	5
	3	18759119	rs11714078	0.81	rs4256159	G	C	2.232	0.07	ND
	3	18759213	rs11706286	0.81	rs4256159	A	C	4.901	0.13	4
	3	18759430	rs34852778	0.81	rs4256159	G	A	4.273	0.05	ND
	3	18759764	rs58146266	0.81	rs4256159	G	A	4.303	0.1	ND
	3	18760244	rs11711641	0.81	rs4256159	A	G	2.461	0.09	ND
	3	18760884	rs13092972	0.81	rs4256159	G	A	1.291	0.11	5
	3	18762567	rs35170982	0.81	rs4256159	A	G	3.154	0.18	5
	3	18762932	rs4260464	0.81	rs4256159	G	A	3.479	0.21	6
	3	18763330	rs11711354	0.81	rs4256159	T	C	4.678	0.12	ND
	3	18764713	rs66614747	0.81	rs4256159	T	A	5.472	0.12	ND
	3	18764932	rs71314417	0.96	rs4256159	T	C	6.615	0.17	5
	3	18764960	rs34849101	0.99	rs4256159	C	A	1.376	0.16	5
	3	18765303	rs34748598	1	rs4256159	T	C	0.602	0.13	ND
	3	18765330	rs34874684	0.98	rs4256159	C	A	0.848	0.08	ND
	3	18765505	rs35709387	1	rs4256159	T	A	2.152	0.23	5
	3	18765606	rs34563045	1	rs4256159	G	T	1.908	0.32	ND
	3	18765978	rs11713774	1	rs4256159	T	C	8.796	0.15	6
	3	18766155	rs34834433	1	rs4256159	T	TCAA	6.149	ND	5
	3	18766397	rs11718328	1	rs4256159	A	G	9.012	0.32	5
	3	18766818	rs4349516	0.98	rs4256159	A	G	8.358	0.29	6
	3	18767056	rs34599998	1	rs4256159	C	T	5.67	0.49	6
	3	18767274	rs74848575	0.81	rs4256159	G	C	11.68	0.47	ND
	3	18767275	rs4257570	0.81	rs4256159	C	G	10.62	0.46	4
	3	18767368	rs4257569	1	rs4256159	C	T	22.5	0.58	4
	3	18767404	rs4256159	1	rs4256159	C	T	21.7	0.58	4
	3	18768851	rs4600836	0.96	rs4256159	T	C	8.467	0.3	ND
	3	18769171	rs35143588	0.97	rs4256159	C	A	2.16	0.24	ND
	3	18770056	rs201477544	0.99	rs4256159	T	TTAC	3.863	ND	ND
	3	18770057	rs34412136	0.99	rs4256159	T	TACTC	3.759	ND	ND
	3	18770407	rs35885806	0.98	rs4256159	G	C	3.25	0.2	ND
	3	18770579	rs4128758	1	rs4256159	C	G	0.947	0.2	ND
	3	18770585	rs4128757	1	rs4256159	A	T	2.727	0.19	ND
	3	18770794	rs4128756	1	rs4256159	G	T	2.285	0.16	ND
	3	18771310	rs13083326	0.98	rs4256159	C	T	2.983	0.29	5
	3	18771944	rs66486067	1	rs4256159	T	C	0.821	0.34	6
	3	18772770	rs4626115	0.98	rs4256159	C	T	3.404	0.15	ND
	3	18773395	rs59741663	0.98	rs4256159	A	G	1.33	0.11	ND
	3	18773828	rs59096832	0.97	rs4256159	T	C	0.636	0.13	6
	3	18774372	rs148577181	0.96	rs4256159	GTTT	G	0.844	ND	ND
	3	18776086	rs61286160	0.96	rs4256159	C	G	7.097	0.14	5
	3	18777891	rs73172355	0.96	rs4256159	T	G	7.241	0.27	6
	3	18779049	rs11711121	0.96	rs4256159	A	T	7.791	0.25	ND
	3	18780538	rs57630709	0.96	rs4256159	T	A	5.908	0.21	6
	3	18788103	rs11707468	0.91	rs4256159	C	T	3.403	0.03	ND
	3	18790284	rs150687750	0.95	rs4256159	A	AC	7.185	ND	ND
	3	18791708	rs57898039	0.96	rs4256159	C	T	6.261	0.1	ND
	3	18796563	rs73178563	0.96	rs4256159	G	C	7.093	0.12	6
	3	18796784	rs11919236	0.95	rs4256159	C	T	4.805	0.14	3b
	3	18796824	rs11919315	0.96	rs4256159	G	A	1.969	0.19	5
	3	18799878	rs73178580	0.95	rs4256159	C	T	1.697	0.31	2b
	3	18804821	rs73178597	0.96	rs4256159	C	T	1.051	0.1	ND
	3	18805211	rs73178598	0.92	rs4256159	T	C	15.8	0.5	ND
	3	18808469	rs73178602	0.95	rs4256159	C	G	2.455	0.04	5
	3	18809802	rs76447456	0.94	rs4256159	G	T	4.939	0.09	4
	3	18811972	rs73180609	0.92	rs4256159	A	C	2.125	0.18	ND
	3	18814618	rs9834151	0.92	rs4256159	A	G	21.7	0.39	4
	3	18821564	rs11929091	0.91	rs4256159	C	T	6.908	0.13	6
	3	18822622	rs11706265	0.91	rs4256159	G	A	1.007	0.19	5
	3	18824615	rs79524629	0.91	rs4256159	A	G	2.118	0.03	ND
	3	18825074	rs3935033	0.91	rs4256159	T	A	10.3	0.07	6
	3	18825612	rs75407508	0.9	rs4256159	G	A	3.231	0.1	ND
	3	18825669	rs4073490	0.91	rs4256159	T	A	4.681	0.06	ND
	3	53020559	rs2564931	0.91	rs9847710	G	A	0.205	0.12	6
	3	53022408	rs2581824	0.91	rs9847710	C	A	0.182	0.33	6
	3	53023105	rs147934459	0.89	rs9847710	TTTC	T	0.607	ND	ND
	3	53023501	rs34304263	0.91	rs9847710	CT	C	0.81	ND	ND
	3	53024580	rs2564934	0.91	rs9847710	G	A	0.003	0.2	6
	3	53025585	rs2564936	0.84	rs9847710	A	C	1.52	0.09	ND
	3	53025859	rs2564937	0.91	rs9847710	C	T	1.003	0.1	ND
	3	53026060	rs34036853	0.91	rs9847710	AT	A	4.889	ND	6
	3	53026384	rs2564938	0.91	rs9847710	C	T	0.099	0.07	ND
	3	53039455	rs1529544	0.92	rs9847710	G	A	0.565	0.1	6
	3	53040459	rs11715894	0.92	rs9847710	T	A	1.867	0.1	5
	3	53049047	rs4687694	0.95	rs9847710	T	C	1.402	0.09	ND
	3	53053402	rs34706485	0.83	rs9847710	TG	T	0.177	ND	6
	3	53055311	rs2581778	0.96	rs9847710	G	A	2.991	0.13	6
	3	53055522	rs2244552	0.96	rs9847710	A	G	5.648	0.09	6
	3	53062661	rs9847710	1	rs9847710	T	C	1.185	0.1	6
	3	53068042	rs11709427	0.98	rs9847710	C	T	0.799	0.05	ND
	3	53070462	rs2564956	1	rs9847710	C	T	2.28	0.14	5
	3	53071797	rs2581817	1	rs9847710	G	C	0.657	0.07	ND
	3	53078482	rs66926262	0.98	rs9847710	CAA	C	11.1	ND	4
	3	53079732	rs6808387	0.92	rs9847710	C	T	9.493	0.31	4
	3	53086234	rs12488768	0.95	rs9847710	C	T	3.931	0.39	3a
	3	53087482	rs13088455	0.95	rs9847710	C	G	0.035	0.26	ND
	3	53088285	rs9831861	0.92	rs9847710	T	G	7.43	0.28	ND
	3	53090490	rs4687697	0.94	rs9847710	C	T	3.038	0.24	2b
	3	53097660	rs6445558	0.94	rs9847710	G	T	3.599	0.1	6
	3	53100214	rs6770152	0.89	rs9847710	G	T	0.972	0.18	6
	4	48344930	rs392187	0.92	rs6837335	A	G	3.961	0.44	4
	4	48346006	rs7700018	0.82	rs6837335	C	T	17.03	0.45	5
	4	48347763	rs1472967	0.84	rs6837335	A	G	2.75	0.15	6
	4	48349332	rs432927	0.98	rs6837335	G	A	1.053	0.18	5
	4	48349690	rs7668529	0.87	rs6837335	A	G	8.456	0.08	3a
	4	48350757	rs404445	0.84	rs6837335	G	A	9.025	0.05	6
	4	48351568	rs449376	0.97	rs6837335	C	G	0.158	0.11	ND
	4	48353686	rs1703973	0.88	rs6837335	A	T	2.367	0.06	5
	4	48354057	rs411261	0.88	rs6837335	C	T	1.418	0.11	ND
	4	48354621	rs372825	0.99	rs6837335	T	C	1.349	0.06	6
	4	48355544	rs421833	0.99	rs6837335	G	A	0.549	0.07	ND
	4	48355959	rs421336	0.99	rs6837335	C	T	0.971	0.01	ND
	4	48356333	rs429969	0.85	rs6837335	G	A	0.447	0.09	ND
	4	48356478	rs404656	0.85	rs6837335	C	T	0.926	0.11	6
	4	48356742	rs403495	0.92	rs6837335	G	A	2.289	0.02	6
	4	48356901	rs149550474	0.85	rs6837335	ATTTTC	A	0.686	ND	ND
	4	48359752	rs382335	0.8	rs6837335	G	A	1.485	0.09	ND
	4	48359761	rs368609	0.9	rs6837335	A	G	1.32	0.07	6
	4	48360552	rs10026398	0.89	rs6837335	C	T	2.41	0.06	6
	4	48360625	rs10003230	0.89	rs6837335	G	A	0.606	0.08	6
	4	48360937	rs445892	0.99	rs6837335	A	C	0.996	0.16	6
	4	48361987	rs417242	0.86	rs6837335	G	A	1.352	0.21	6
	4	48363245	rs7438704	1	rs6837335	A	G	4.343	0.17	5
	4	48363841	rs10553199	0.88	rs6837335	GTCT	G	1.604	ND	6
	4	48363983	rs6837335	1	rs6837335	A	G	0.377	0.15	ND
	4	48367061	rs62309425	0.88	rs6837335	C	T	8.036	0.12	ND
	4	48367926	rs6821277	0.97	rs6837335	T	G	10.76	0.13	6
	4	48367968	rs6816352	0.95	rs6837335	A	G	6.912	0.15	ND
	4	48368176	rs450498	0.88	rs6837335	C	T	1.67	0.05	ND
	4	48368765	rs404348	0.88	rs6837335	C	G	0.307	0.37	5
	4	48369395	rs2353312	0.95	rs6837335	A	G	2.38	0.18	4
	4	48376802	rs12649527	0.93	rs6837335	A	G	3.268	0.13	ND
	4	48376806	rs12649528	0.93	rs6837335	A	G	1.764	0.15	ND
	4	48379202	rs6829457	0.81	rs6837335	T	A	0.811	0.13	6
	4	48379333	rs6829705	0.85	rs6837335	T	C	0.164	0.08	6
	4	48380480	rs2291475	0.86	rs6837335	A	C	6.814	0.12	5
	4	48381065	rs12645951	0.86	rs6837335	C	T	6.17	0.17	ND
	4	48384499	rs6816010	0.86	rs6837335	T	C	5.352	0.12	ND
	4	48388292	rs3828496	0.93	rs6837335	C	T	0.803	0.08	6
	4	48391379	rs28409655	0.92	rs6837335	C	A	6.793	0.16	ND
	4	48391962	rs9996532	0.85	rs6837335	A	T	5.414	0.08	5
	4	48393680	rs1352433	0.93	rs6837335	A	G	2.219	0.17	5
	4	48394593	rs6848395	0.88	rs6837335	T	C	4.929	0.08	ND
	4	48399878	rs7674269	0.92	rs6837335	C	T	2.168	0.04	ND
	4	48399912	rs7672892	0.93	rs6837335	G	C	0.625	0.03	ND
	4	48400911	rs139044819	0.9	rs6837335	C	G	0.773	0.08	ND
	4	48400984	rs143983795	0.84	rs6837335	T	A	9.604	0.04	ND
	4	48403923	rs13133788	0.89	rs6837335	T	C	1.73	0.01	6
	4	48404094	rs13105385	0.93	rs6837335	G	A	0.237	0.05	6
	4	48405391	rs6848073	0.85	rs6837335	A	C	1.099	0.12	ND
	4	48406691	rs9291323	0.93	rs6837335	G	T	1.73	0.19	3a
	4	48409287	rs6844211	0.85	rs6837335	T	G	2.317	0.12	4
	4	48409315	rs974016	0.93	rs6837335	C	T	0.738	0.16	3a
	4	48409347	rs974015	0.92	rs6837335	T	C	1.08	0.16	4
	4	48409363	rs974014	0.93	rs6837335	C	T	1.44	0.14	3a
	4	48410246	rs923373	0.93	rs6837335	G	C	0.588	0.05	ND
	4	48410454	rs923372	0.93	rs6837335	A	G	0.352	0.03	ND
	4	48410949	rs1117010	0.93	rs6837335	C	T	0.492	0.07	ND
	4	48412997	rs6836010	0.85	rs6837335	C	T	0.05	0.09	3a
	4	48413511	rs6447634	0.92	rs6837335	A	G	1.623	0.11	ND
	4	48413598	rs6447635	0.85	rs6837335	C	T	4.609	0.14	ND
	4	48413641	rs2029348	0.85	rs6837335	T	A	1.544	0.13	ND
	4	48422762	rs12507206	0.92	rs6837335	C	T	3.931	0.23	5
	4	48422768	rs12511991	0.91	rs6837335	T	G	2.937	0.25	5
	4	48423088	rs13115295	0.92	rs6837335	G	A	0.46	0.11	6
	4	48423101	rs13148849	0.91	rs6837335	T	C	0.853	0.13	ND
	4	48427260	rs2291474	0.92	rs6837335	C	T	4.176	0.69	ND
	4	48429823	rs13150017	0.91	rs6837335	A	T	2.553	0.17	6
	4	48430354	rs7678164	0.84	rs6837335	G	A	0.181	0.09	5
	4	74857708	rs2472649	1	rs2472649	A	G	3.438	0.26	ND
	4	74859001	rs200733846	0.97	rs2472649	GAGTAT	G	5.614	ND	ND
	4	74859002	rs138516538	0.96	rs2472649	AGTATAT	A	6.61	ND	ND
	4	74859477	rs12505025	0.95	rs2472649	G	C	0.137	0.09	6
	4	74873635	rs11729931	0.89	rs2472649	T	C	0.717	0.22	6
	4	74874202	rs2115693	0.85	rs2472649	T	C	0.935	0.06	ND
	4	74875713	rs13118512	0.86	rs2472649	T	C	0.713	0.06	ND
	4	102865304	rs13126505	1	rs13126505	G	A	1.72	0.25	ND
	4	102896591	rs13109404	0.91	rs13126505	T	G	1.238	0.27	ND
	4	102921704	rs13127398	0.89	rs13126505	T	A	1.422	0.08	6
	4	102926923	rs34592089	0.84	rs13126505	G	A	2.989	0.05	ND
	4	103433346	rs62328541	0.8	rs3774959	T	C	4.228	0.14	5
	4	103434137	rs3774936	0.8	rs3774959	A	T	3.626	0.1	6
	4	103434253	rs3774937	0.8	rs3774959	T	C	5.528	0.1	ND
	4	103437587	rs62328542	0.83	rs3774959	G	A	1.53	0.04	5
	4	103440065	rs4235404	0.83	rs3774959	C	G	3.633	0.18	4
	4	103440093	rs4647980	0.83	rs3774959	C	G	8.726	0.34	4
	4	103444474	rs1585215	0.84	rs3774959	T	C	2.963	0.2	5
	4	103446416	rs200367022	0.81	rs3774959	ACT	A	6.557	ND	ND
	4	103448582	rs230535	0.84	rs3774959	A	C	6.579	0.21	6
	4	103448903	rs170731	0.84	rs3774959	T	A	0.491	0.26	5
	4	103449041	rs230534	0.84	rs3774959	T	C	10.03	0.31	4
	4	103450083	rs230533	0.84	rs3774959	A	G	2.276	0.15	5
	4	103450167	rs230532	0.84	rs3774959	T	A	4.789	0.17	1f
	4	103450377	rs230531	0.84	rs3774959	G	A	6.396	0.17	6
	4	103458178	rs230527	0.84	rs3774959	A	G	11.43	0.16	5
	4	103458877	rs230525	0.84	rs3774959	G	A	3.705	0.1	6
	4	103462038	rs230523	0.84	rs3774959	C	T	2.66	0.11	6
	4	103462486	rs4648010	0.84	rs3774959	TG	T	9.395	ND	ND
	4	103462797	rs230522	0.84	rs3774959	A	G	3.398	0.2	ND
	4	103463007	rs118882	0.84	rs3774959	T	C	7.756	0.21	4
	4	103465612	rs230520	0.83	rs3774959	G	A	2.963	0.12	1f
	4	103466749	rs230519	0.84	rs3774959	T	C	4.049	0.14	6
	4	103469967	rs230518	0.84	rs3774959	C	T	2.458	0.07	ND
	4	103471251	rs230516	0.85	rs3774959	G	A	7.179	0.19	6
	4	103471434	rs230515	0.85	rs3774959	G	A	2.585	0.06	ND
	4	103471939	rs230514	0.85	rs3774959	G	A	1.41	0.18	6
	4	103474768	rs230511	0.86	rs3774959	T	C	3.605	0.23	5
	4	103478265	rs230509	0.86	rs3774959	G	A	2.638	0.1	ND
	4	103479279	rs230508	0.87	rs3774959	A	G	6.809	0.07	6
	4	103480246	rs230507	0.9	rs3774959	C	A	5.266	0.15	6
	4	103481561	rs230504	0.89	rs3774959	T	C	1.417	0.25	1f
	4	103484615	rs230491	0.91	rs3774959	T	C	7.353	0.2	5
	4	103485780	rs230492	0.87	rs3774959	A	G	0.371	0.32	4
	4	103486216	rs230493	0.9	rs3774959	A	T	4.997	0.07	1f
	4	103488986	rs230497	0.92	rs3774959	T	A	1.232	0.15	ND
	4	103489603	rs230498	0.92	rs3774959	A	G	8.76	0.26	5
	4	103489983	rs230499	0.92	rs3774959	T	G	2.132	0.16	5
	4	103491724	rs230500	0.92	rs3774959	A	G	0.383	0.06	6
	4	103491863	rs230501	0.81	rs3774959	A	C	0.468	0.07	ND
	4	103495532	rs230539	0.94	rs3774959	G	A	0.156	0.22	4
	4	103496667	rs230540	0.95	rs3774959	C	T	0.675	0.18	4
	4	103498455	rs230542	0.95	rs3774959	T	C	1.657	0.16	ND
	4	103501054	rs1801	1	rs3774959	C	G	3.112	0.15	4
	4	103502551	rs11723120	1	rs3774959	G	A	2.987	0.09	ND
	4	103502762	rs11097789	0.95	rs3774959	T	C	3.936	0.09	ND
	4	103506095	rs1598858	0.92	rs3774959	A	G	7.119	0.17	6
	4	103506444	rs1598859	1	rs3774959	T	C	6.338	0.14	6
	4	103507703	rs17032850	1	rs3774959	G	C	1.871	0.32	2b
	4	103508703	rs4648045	1	rs3774959	T	C	2.743	0.15	6
	4	103509025	rs3774957	1	rs3774959	A	T	8.416	0.1	ND
	4	103509455	rs7667496	1	rs3774959	C	T	6.318	0.11	ND
	4	103509681	rs7692606	1	rs3774959	T	C	6.521	0.1	6
	4	103511114	rs3774959	1	rs3774959	G	A	9.72	0.24	1b
	4	103512451	rs59123962	0.99	rs3774959	T	G	4.03	0.13	ND
	4	103514741	rs4648050	0.84	rs3774959	T	C	2.174	0.15	6
	4	103514993	rs4648051	0.81	rs3774959	A	G	1.627	0.02	6
	4	103515313	rs4648055	0.81	rs3774959	G	A	2.863	0.16	1f
	4	103515591	rs4648058	0.84	rs3774959	G	C	1.295	0.17	ND
	4	103518305	rs4648068	0.84	rs3774959	A	G	0.597	0.13	6
	4	103519365	rs3774963	0.84	rs3774959	G	C	5.046	0.14	5
	4	103524331	rs7684888	0.82	rs3774959	G	A	1.791	0.07	ND
	4	103525350	rs12509403	0.83	rs3774959	C	T	3.61	0.2	ND
	4	103525508	rs12509517	0.8	rs3774959	G	C	6.566	0.12	6
	4	103525931	rs3774967	0.83	rs3774959	T	C	4.025	0.15	4
	4	103526428	rs4699031	0.83	rs3774959	A	G	8.669	0.1	ND
	4	103526531	rs4235406	0.8	rs3774959	T	C	6.956	0.1	ND
	4	103526674	rs3755867	0.83	rs3774959	A	G	3.732	0.12	5
	4	103529963	rs9790601	0.82	rs3774959	A	G	8.91	0.21	ND
	4	103530056	rs7683854	0.83	rs3774959	A	T	1.763	0.16	ND
	4	103534560	rs3817685	0.81	rs3774959	C	G	4.955	0.24	5
	4	123073009	rs11938795	0.93	rs7657746	T	C	4.491	0.57	5
	4	123110656	rs13102768	0.94	rs7657746	A	G	0.69	0.18	6
	4	123110956	rs7687716	0.95	rs7657746	A	G	5.488	0.11	ND
	4	123111918	rs13143416	0.95	rs7657746	T	C	4.919	0.17	ND
	4	123114622	rs6819058	0.94	rs7657746	A	G	2.33	0.17	ND
	4	123117201	rs11941093	0.95	rs7657746	A	T	0.709	0.13	5
	4	123122440	rs6534344	0.95	rs7657746	T	C	0.064	0.23	6
	4	123124327	rs13114358	0.95	rs7657746	C	T	2.156	0.2	ND
	4	123137234	rs201301406	0.82	rs7657746	T	TTGTC	0.073	ND	ND
	4	123161619	rs7657746	1	rs7657746	A	G	0.065	0.19	ND
	4	123164800	rs59294813	0.86	rs7657746	A	G	8.825	0.07	5
	4	123175900	rs66570627	0.99	rs7657746	G	A	1.892	0.13	ND
	4	123184285	rs11731632	0.99	rs7657746	G	T	1.782	0.23	6
	4	123188449	rs13104615	0.95	rs7657746	C	G	0.945	0.13	ND
	4	123194274	rs7677139	0.99	rs7657746	G	A	9.634	0.23	ND
	4	123203573	rs13124788	0.99	rs7657746	G	T	1.309	0.13	6
	4	123205143	rs13114649	0.99	rs7657746	A	G	0.976	0.1	6
	4	123208349	rs13137682	0.99	rs7657746	G	A	7.188	0.23	6
	4	123210503	rs13151966	0.99	rs7657746	C	T	10.72	0.13	ND
	4	123220244	rs139245817	0.97	rs7657746	TTTAA	T	1.139	ND	ND
	4	123223980	rs13111671	0.96	rs7657746	G	A	0.572	0.11	ND
	4	123228113	rs11734090	0.96	rs7657746	T	C	3.892	0.15	6
	4	123238964	rs13119119	0.97	rs7657746	T	G	17.92	0.31	ND
	4	123263446	rs6851362	0.94	rs7657746	T	C	1.146	0.15	5
	4	123265089	rs13114759	0.91	rs7657746	G	A	0.793	0.18	ND
	4	123351431	rs1479918	0.91	rs7657746	A	T	11.34	0.37	6
	4	123403126	rs34880409	0.87	rs7657746	G	A	0.537	0.22	5
	5	594083	rs11739663	1	rs11739663	T	C	1.359	0.37	ND
	5	594987	rs72703078	0.8	rs11739663	A	C	0.924	0.26	6
	5	595021	rs139953824	0.8	rs11739663	G	GA	3.826	ND	ND
	5	595173	rs72703079	0.8	rs11739663	T	C	0.592	0.33	ND
	5	595661	rs10053310	0.99	rs11739663	C	G	3.621	0.24	ND
	5	596087	rs58599998	0.8	rs11739663	A	G	12.51	0.27	5
	5	597274	rs6887972	0.99	rs11739663	C	G	1.395	0.22	6
	5	599274	rs6883536	0.99	rs11739663	G	A	0.503	0.34	ND
	5	600058	rs10474792	0.99	rs11739663	G	A	5.738	0.15	ND
	5	10673287	rs9637829	0.87	rs2930047	A	G	4.513	0.38	5
	5	10673837	rs10866478	0.88	rs2930047	A	C	2.952	0.33	4
	5	10673906	rs11133621	0.88	rs2930047	T	C	3.295	0.3	4
	5	10674102	rs10452495	0.88	rs2930047	T	C	3.871	0.34	5
	5	10674139	rs10866479	0.88	rs2930047	A	G	0.776	0.42	5
	5	10675624	rs1531841	0.88	rs2930047	G	C	1.616	0.27	5
	5	10677339	rs4702722	0.88	rs2930047	A	G	2.175	0.2	ND
	5	10682230	rs7715399	0.88	rs2930047	T	C	1.316	0.09	5
	5	10684942	rs3822411	0.82	rs2930047	T	C	12.15	0.33	4
	5	10687002	rs6881964	0.94	rs2930047	A	T	2.737	0.16	ND
	5	10689562	rs3776414	0.97	rs2930047	T	G	0.693	0.25	4
	5	10689768	rs3822412	0.97	rs2930047	A	G	1.607	0.22	4
	5	10690749	rs5745271	0.97	rs2930047	T	G	2.277	0.15	5
	5	10691118	rs5745264	0.98	rs2930047	G	A	2.01	0.13	ND
	5	10693896	rs2918398	0.81	rs2930047	G	A	10.82	0.17	5
	5	10695526	rs2930047	1	rs2930047	T	C	6.676	0.35	1f
	5	10698569	rs2930048	0.99	rs2930047	C	G	3.379	0.1	6
	5	10704797	rs2918392	0.95	rs2930047	T	C	1.514	0.33	ND
	5	10706152	rs900535	0.95	rs2930047	A	G	1.593	0.33	1f
	5	10712199	rs7733385	0.92	rs2930047	G	A	2.158	0.11	6
	5	10713395	rs267985	0.92	rs2930047	G	A	2.073	0.2	6
	5	10714364	rs267984	0.92	rs2930047	T	A	2.267	0.16	ND
	5	10717386	rs267980	0.92	rs2930047	A	C	5.435	0.11	ND
	5	10719804	rs267978	0.92	rs2930047	T	C	0.859	0.21	6
	5	10726281	rs267973	0.92	rs2930047	T	C	7.322	0.22	1f
	5	10727639	rs267972	0.91	rs2930047	G	A	4.018	0.19	ND
	5	10732008	rs364491	0.9	rs2930047	G	C	14.11	0.23	ND
	5	10734772	rs9312742	0.91	rs2930047	G	A	3.716	0.29	6
	5	10742541	rs267953	0.89	rs2930047	A	G	1.131	0.02	ND
	5	10742747	rs6870539	0.88	rs2930047	C	T	1.059	0.06	5
	5	10752315	rs267939	0.85	rs2930047	C	T	11.53	0.08	5
	5	10758378	rs267931	0.85	rs2930047	C	G	5.58	0.11	5
	5	10758562	rs267930	0.83	rs2930047	G	A	12.51	0.07	4
	5	40320006	rs348601	0.84	rs11742570	T	C	2.958	0.16	5
	5	40323357	rs1842074	0.88	rs11742570	A	G	3.823	0.06	ND
	5	40323714	rs348595	0.88	rs11742570	A	G	3.713	0.12	ND
	5	40323938	rs348594	0.89	rs11742570	A	G	13.21	0.12	ND
	5	40385134	rs10473187	0.97	rs11742570	C	T	4.336	0.41	5
	5	40391104	rs6865484	0.97	rs11742570	C	T	0.475	0.11	ND
	5	40399096	rs6880778	0.99	rs11742570	A	G	4.719	0.17	6
	5	40406050	rs6890268	1	rs11742570	A	T	5.103	0.26	6
	5	40406130	rs6871591	1	rs11742570	T	A	0.543	0.33	5
	5	40410584	rs11742570	1	rs11742570	T	C	12.89	0.43	4
	5	40410935	rs6451493	1	rs11742570	G	T	9.587	0.33	3a
	5	40411291	rs6451494	1	rs11742570	T	C	5.956	0.34	4
	5	40411910	rs6883964	1	rs11742570	A	G	1.412	0.28	6
	5	40412195	rs12655810	1	rs11742570	T	C	5.795	0.12	6
	5	40412466	rs6888952	1	rs11742570	A	G	0.584	0.14	6
	5	40412607	rs10473190	0.94	rs11742570	C	A	4.224	0.14	6
	5	40412944	rs10473191	1	rs11742570	T	A	6.306	0.22	5
	5	40414419	rs1445004	1	rs11742570	C	T	0.226	0.32	6
	5	40414886	rs7711427	0.99	rs11742570	A	C	1.387	0.23	6
	5	40415067	rs1992660	1	rs11742570	C	T	2.833	0.2	5
	5	40417841	rs2371720	0.98	rs11742570	C	T	0.099	0.06	6
	5	40418135	rs12654092	0.85	rs11742570	G	C	0.053	0.04	ND
	5	40418264	rs6873829	0.97	rs11742570	T	G	0.72	0.03	6
	5	40418741	rs6874571	0.9	rs11742570	T	C	5.28	0.04	ND
	5	40419143	rs114400949	0.98	rs11742570	G	C	0.086	0.07	6
	5	40419429	rs149200362	0.97	rs11742570	T	C	2.242	0.04	ND
	5	40419949	rs10473192	0.98	rs11742570	C	G	0.44	0.04	ND
	5	40420666	rs7705462	0.98	rs11742570	C	G	0.168	0.04	6
	5	40420882	rs56344733	0.97	rs11742570	GT	G	0.526	ND	6
	5	40422862	rs6897767	0.95	rs11742570	T	G	1.031	0.11	5
	5	40422938	rs6876242	0.97	rs11742570	A	C	0.626	0.09	4
	5	40423234	rs7716887	0.98	rs11742570	C	T	4.399	0.09	ND
	5	40423280	rs7730591	0.98	rs11742570	G	A	0.666	0.08	ND
	5	40424426	rs6896969	0.98	rs11742570	A	C	3.227	0.05	6
	5	40424977	rs1899983	0.98	rs11742570	A	G	0.017	0.19	6
	5	40425190	rs6879489	0.97	rs11742570	T	G	2.204	0.1	6
	5	40425701	rs6451498	0.98	rs11742570	G	T	0.439	0.08	6
	5	40426420	rs957100	0.98	rs11742570	G	A	8.689	0.34	4
	5	40426420	rs957100	0.98	rs11742570	G	C	8.146	0.34	4
	5	40426420	rs957100	0.98	rs11742570	G	T	8.422	0.34	4
	5	40431108	rs5867513	0.94	rs11742570	AC	A	2.696	ND	ND
	5	40431183	rs1373692	0.97	rs11742570	A	C	8.715	0.11	ND
	5	40431664	rs1445001	0.97	rs11742570	A	G	3.994	0.1	5
	5	40432412	rs6861824	0.97	rs11742570	A	G	7.754	0.05	ND
	5	40433552	rs6878370	0.95	rs11742570	G	A	3.241	0.08	ND
	5	40433576	rs6878213	0.95	rs11742570	C	T	2.947	0.07	ND
	5	40434652	rs9292771	0.96	rs11742570	A	T	3.238	0.1	6
	5	40434755	rs138182176	0.93	rs11742570	A	AAATAT	4.515	ND	ND
	5	40437948	rs9292777	0.96	rs11742570	C	T	1.24	0.38	4
	5	40438471	rs4631223	0.89	rs11742570	A	G	0.957	0.08	ND
	5	40438631	rs4559043	0.9	rs11742570	G	T	0.565	0.06	ND
	5	40438831	rs6866711	0.82	rs11742570	C	G	0.789	0.09	ND
	5	40439464	rs10473195	0.94	rs11742570	G	C	0.979	0.11	4
	5	40440063	rs7713270	0.91	rs11742570	C	T	1.595	0.11	ND
	5	55436851	rs6873385	1	rs10065637	T	A	3.1	0.11	ND
	5	55438580	rs6859219	0.99	rs10065637	C	A	14.68	0.41	2b
	5	55438851	rs10065637	1	rs10065637	C	T	4.534	0.48	3a
	5	55440730	rs71624119	0.91	rs10065637	G	A	1.641	0.26	5
	5	55442249	rs10213692	0.91	rs10065637	T	C	1.267	0.05	ND
	5	72531994	rs28601666	0.98	rs7702331	A	C	2.154	0.24	6
	5	72539850	rs34804116	0.99	rs7702331	C	A	3.325	0.2	ND
	5	72541598	rs6452898	1	rs7702331	A	C	5.385	0.33	ND
	5	72541687	rs6452899	1	rs7702331	G	A	5.383	0.39	6
	5	72542050	rs12513457	1	rs7702331	C	A	0.014	0.47	3a
	5	72543056	rs9654420	1	rs7702331	A	G	0.637	0.18	ND
	5	72543213	rs9654421	1	rs7702331	G	T	1.467	0.39	ND
	5	72543998	rs6870798	0.99	rs7702331	C	T	2.115	0.23	5
	5	72544390	rs9654415	1	rs7702331	T	C	0.501	0.19	6
	5	72545909	rs7341037	1	rs7702331	T	C	4.559	0.28	6
	5	72550088	rs34684391	0.97	rs7702331	T	G	0.402	0.39	6
	5	72551134	rs7702331	1	rs7702331	A	G	3.737	0.33	ND
	5	72559339	rs6881396	0.91	rs7702331	T	G	8.513	0.52	5
	5	96220087	rs55770741	0.84	rs1363907	C	T	4.146	0.21	ND
	5	96223880	rs4869313	0.81	rs1363907	T	G	0.943	0.08	ND
	5	96226196	rs6556942	0.84	rs1363907	A	G	1.135	0.09	6
	5	96231372	rs2549783	1	rs1363907	T	C	5.478	0.3	ND
	5	96234315	rs6859168	0.98	rs1363907	T	G	0.389	0.02	ND
	5	96234533	rs3849749	1	rs1363907	A	T	5.254	0.08	6
	5	96235038	rs251339	0.84	rs1363907	T	C	5.362	0.07	ND
	5	96236412	rs251340	1	rs1363907	A	G	0.113	0.04	ND
	5	96236620	rs251341	0.98	rs1363907	T	C	0.463	0.02	ND
	5	96238578	rs2548532	0.99	rs1363907	C	T	4.565	0.07	6
	5	96239927	rs2548530	1	rs1363907	T	C	10.02	0.13	5
	5	96244549	rs2549794	1	rs1363907	C	T	2.213	0.1	1f
	5	96247434	rs2910793	1	rs1363907	G	A	0.778	0.03	ND
	5	96248795	rs1363976	0.97	rs1363907	T	C	1.897	0.17	6
	5	96249648	rs2859491	1	rs1363907	T	C	11.92	0.12	ND
	5	96251675	rs2351011	1	rs1363907	C	A	8.332	0.04	6
	5	96252079	rs2927609	1	rs1363907	G	A	0.105	0.21	ND
	5	96252432	rs2927608	0.9	rs1363907	G	A	0.246	0.1	ND
	5	96252589	rs2910686	0.91	rs1363907	T	C	17.15	0.13	ND
	5	96252803	rs1363907	1	rs1363907	G	A	0.233	0.2	6
	5	96252943	rs5869740	0.99	rs1363907	TG	T	8.445	ND	ND
	5	96252998	rs1820148	1	rs1363907	A	G	3.066	0.11	6
	5	96253104	rs1363908	1	rs1363907	T	C	5.642	0.14	6
	5	96257829	rs251343	0.85	rs1363907	C	T	1.776	0.19	ND
	5	96258723	rs193994	0.8	rs1363907	A	C	1.64	0.27	4
	5	96258723	rs193994	0.8	rs1363907	A	T	0.005	0.27	4
	5	96260561	rs1216571	0.99	rs1363907	C	T	2.663	0.31	ND
	5	96263839	rs1216567	0.99	rs1363907	C	T	1.364	0.19	6
	5	96264056	rs1216566	0.99	rs1363907	A	G	3.724	0.24	6
	5	96265000	rs716848	0.99	rs1363907	C	A	15.57	0.25	ND
	5	96267655	rs2617447	0.99	rs1363907	A	G	4.907	0.46	5
	5	96272420	rs2548224	0.89	rs1363907	T	G	3.873	0.44	4
	5	96272528	rs3842058	0.88	rs1363907	CAA	C	7.896	ND	4
	5	96273033	rs41313148	0.8	rs1363907	A	T	4.579	0.38	ND
	5	96273034	rs2617435	0.8	rs1363907	T	C	7.561	0.41	4
	5	96273180	rs1046395	0.97	rs1363907	G	A	4.556	0.37	5
	5	96273187	rs1046396	0.92	rs1363907	G	A	0.096	0.36	ND
	5	96273298	rs2762	0.92	rs1363907	C	T	9.638	0.36	3a
	5	96273767	rs1423566	0.92	rs1363907	T	C	7.7	0.26	6
	5	96274720	rs2910788	0.92	rs1363907	G	T	0.185	0.39	ND
	5	96275154	rs2617439	0.95	rs1363907	G	A	0.41	0.14	ND
	5	96275166	rs2432141	0.9	rs1363907	C	T	1.391	0.18	6
	5	96275186	rs2548226	0.89	rs1363907	C	T	0.311	0.19	6
	5	96275201	rs2432142	0.83	rs1363907	G	A	0.313	0.2	ND
	5	96275413	rs2548516	0.88	rs1363907	C	T	9.607	0.26	6
	5	96276386	rs2910792	0.92	rs1363907	A	G	2.619	0.25	5
	5	96276395	rs2910789	0.92	rs1363907	G	C	3.14	0.25	5
	5	96276877	rs2910687	0.94	rs1363907	C	T	0.22	0.22	5
	5	96277721	rs6887500	0.91	rs1363907	G	A	4.615	0.11	ND
	5	96278938	rs199809769	0.84	rs1363907	AAAAG	A	0.279	ND	ND
	5	96279053	rs13170029	0.91	rs1363907	C	T	1.187	0.12	5
	5	96279490	rs10051637	0.92	rs1363907	A	G	0.151	0.22	1f
	5	96281043	rs7726445	0.92	rs1363907	A	T	1.575	0.05	ND
	5	96281402	rs10077945	0.89	rs1363907	C	T	7.984	0.06	6
	5	96281662	rs6871162	0.92	rs1363907	C	A	3.765	0.04	6
	5	96284892	rs1477364	0.97	rs1363907	C	T	6.819	0.13	ND
	5	96285821	rs7733312	0.97	rs1363907	C	G	12.78	0.06	ND
	5	96286286	rs7719705	0.97	rs1363907	G	A	5.777	0.1	6
	5	96288960	rs7731592	0.92	rs1363907	G	A	0.867	0.32	5
	5	96289036	rs10566969	0.91	rs1363907	GAGAC	G	2.181	ND	5
	5	96290230	rs7703341	0.91	rs1363907	G	A	0.152	0.18	5
	5	96293006	rs7716222	0.85	rs1363907	C	A	0.919	0.36	1f
	5	96293153	rs4360063	0.86	rs1363907	A	G	1.679	0.26	4
	5	96293816	rs1363974	0.85	rs1363907	A	G	5.293	0.35	1b
	5	96293929	rs2351010	0.86	rs1363907	G	A	0.486	0.32	1b
	5	96295121	rs3909451	0.85	rs1363907	G	T	0.976	0.34	6
	5	96295810	rs13358339	0.85	rs1363907	T	C	1.47	0.29	6
	5	96297527	rs10058476	0.89	rs1363907	T	A	0.058	0.18	6
	5	96298758	rs1423357	0.85	rs1363907	T	A	3.43	0.39	4
	5	96314230	rs1544777	0.9	rs1363907	A	G	1.338	0.14	5
	5	96316758	rs3797796	0.83	rs1363907	C	T	0.122	0.13	6
	5	96318145	rs2161548	0.85	rs1363907	G	A	7.232	0.09	ND
	5	96319015	rs35304156	0.83	rs1363907	CAT	C	3.333	ND	5
	5	96319607	rs10476696	0.85	rs1363907	T	G	5.829	0.15	6
	5	96320411	rs10038651	0.85	rs1363907	G	A	7.972	0.1	ND
	5	96320495	rs10044354	0.85	rs1363907	C	T	6.339	0.04	6
	5	96320586	rs9314181	0.85	rs1363907	T	C	5.506	0.1	5
	5	96321887	rs38032	0.91	rs1363907	T	C	8.929	0.1	ND
	5	96322136	rs38033	0.86	rs1363907	A	G	6.661	0.09	ND
	5	96322419	rs38034	0.86	rs1363907	C	T	8.117	0.14	1f
	5	96327138	rs38038	0.83	rs1363907	G	A	1.133	0.08	ND
	5	96327289	rs38039	0.88	rs1363907	C	T	0.198	0.05	ND
	5	96330966	rs27436	0.83	rs1363907	T	C	7.505	0.07	6
	5	96334558	rs27306	0.88	rs1363907	G	T	1.666	0.08	1f
	5	96336156	rs34028025	0.88	rs1363907	C	CATG	10.81	ND	ND
	5	96336791	rs38043	0.83	rs1363907	A	G	3.446	0.1	ND
	5	96337790	rs38044	0.83	rs1363907	T	C	0.538	0.06	ND
	5	96338505	rs27307	0.88	rs1363907	C	G	5.105	0.25	6
	5	96339487	rs199497645	0.87	rs1363907	TG	T	4.828	ND	ND
	5	96339488	rs27997	0.86	rs1363907	G	T	5.458	0.14	6
	5	96343552	rs27659	0.83	rs1363907	A	G	0.738	0.23	ND
	5	96345739	rs27711	0.88	rs1363907	A	G	3.853	0.12	1f
	5	96346278	rs27289	0.83	rs1363907	G	T	1.399	0.45	ND
	5	96347775	rs27660	0.88	rs1363907	C	G	1.647	0.27	6
	5	96350088	rs27290	0.83	rs1363907	G	A	3.691	0.28	6
	5	96353223	rs38029	0.88	rs1363907	C	G	0.126	0.08	6
	5	96355448	rs38031	0.88	rs1363907	A	G	1.887	0.26	2b
	5	96355603	rs27993	0.88	rs1363907	A	G	5.392	0.18	1d
	5	96357178	rs27293	0.83	rs1363907	A	G	6.785	0.16	6
	5	96358687	rs27295	0.83	rs1363907	C	T	1.639	0.06	3a
	5	96364063	rs27712	0.86	rs1363907	C	T	5.615	0.12	6
	5	96364454	rs39602	0.81	rs1363907	C	G	0.943	0.7	6
	5	129955788	rs12523336	0.94	rs4836519	C	A	0.454	0.03	6
	5	129956203	rs114340779	0.94	rs4836519	G	C	0.077	0.03	ND
	5	129964455	rs10076097	0.91	rs4836519	T	C	1.769	0.08	ND
	5	129965920	rs13157951	0.94	rs4836519	T	G	2.085	0.06	ND
	5	129987162	rs17770926	0.94	rs4836519	G	A	2.085	0.24	ND
	5	129987547	rs17714180	0.94	rs4836519	T	G	5.423	0.47	ND
	5	129995213	rs10478932	0.99	rs4836519	T	G	2.499	0.18	6
	5	130014614	rs141270648	0.9	rs4836519	AAGGGAGGGAGAGAAAAAGGG	A	2.553	ND	ND
	5	130016547	rs10478935	0.99	rs4836519	C	T	2.284	0.03	ND
	5	130017287	rs4836519	1	rs4836519	T	C	1.772	0.05	6
	5	130020090	rs9327568	1	rs4836519	G	A	0.279	0.07	ND
	5	130021677	rs6866550	0.99	rs4836519	T	C	5.278	0.18	6
	5	130025868	rs727962	0.99	rs4836519	G	A	2.005	0.07	ND
	5	130027650	rs4836521	0.99	rs4836519	T	A	4.016	0.08	ND
	5	130032562	rs7717344	0.99	rs4836519	A	G	16.17	0.01	ND
	5	130032949	rs79265393	0.99	rs4836519	C	T	3.317	0.13	ND
	5	130037797	rs6595956	0.99	rs4836519	A	T	0.679	0.04	6
	5	130040366	rs140886782	0.99	rs4836519	C	A	1.207	0.02	ND
	5	130040449	rs28523369	0.93	rs4836519	G	T	6.215	0	6
	5	130040502	rs28719826	0.97	rs4836519	T	C	1.997	0.05	ND
	5	130041773	rs4836522	0.99	rs4836519	G	T	0.364	0.09	5
	5	130052823	rs5871397	0.99	rs4836519	CT	C	1.816	ND	ND
	5	130053471	rs3981872	0.99	rs4836519	T	C	0.941	0.03	ND
	5	130054155	rs10072314	0.99	rs4836519	A	T	0.721	0.03	ND
	5	130055103	rs71779811	0.99	rs4836519	CAT	C	0.639	ND	ND
	5	130055588	rs10056486	0.99	rs4836519	T	G	1.99	0.12	ND
	5	130059262	rs28504012	0.93	rs4836519	G	A	7.934	0.05	ND
	5	130062018	rs4113916	0.93	rs4836519	G	A	3.789	0.24	5
	5	130062256	rs78612073	0.93	rs4836519	T	C	3.346	0.05	ND
	5	130063340	rs3901274	0.93	rs4836519	A	G	6.182	0.16	6
	5	130068140	rs6881007	0.81	rs4836519	G	C	1.92	0.14	6
	5	130076797	rs1895472	0.88	rs4836519	C	A	2.536	0.1	ND
	5	130084469	rs1895473	0.89	rs4836519	C	A	0.088	0.03	ND
	5	130085869	rs12519561	0.88	rs4836519	C	G	0.262	0.07	6
	5	130087833	rs80288757	0.88	rs4836519	A	G	9.576	0.03	6
	5	130091947	rs10478939	0.83	rs4836519	T	C	4.349	0.13	ND
	5	130097997	rs17597813	0.83	rs4836519	G	A	3.291	0.25	5
	5	130100631	rs112844412	0.82	rs4836519	AC	A	0.122	ND	6
	5	131731326	rs12517950	0.8	rs2188962	A	G	11.18	0.43	6
	5	131733397	rs11739135	0.8	rs2188962	G	C	1.071	0.27	1f
	5	131770805	rs2188962	1	rs2188962	C	T	4.749	0.37	2a
	5	131778452	rs17622378	0.95	rs2188962	A	G	5.878	0.14	6
	5	131784393	rs12521868	0.94	rs2188962	G	T	6.86	0.29	6
	5	131785684	rs12515180	0.94	rs2188962	C	T	4.037	0.2	6
	5	131786451	rs146604341	0.93	rs2188962	G	GATA	1.982	ND	ND
	5	131786595	rs11951091	0.94	rs2188962	G	A	5.768	0.19	5
	5	131787137	rs6866614	0.92	rs2188962	A	G	5.58	0.2	5
	5	131793286	rs4705950	0.87	rs2188962	C	T	5.339	0.45	4
	5	131796163	rs72797303	0.86	rs2188962	T	C	5.95	0.34	3a
	5	131796809	rs2706396	0.86	rs2188962	A	C	7.446	0.34	4
	5	131798487	rs2522052	0.86	rs2188962	C	T	1.455	0.3	ND
	5	131799961	rs2706336	0.85	rs2188962	T	C	5.124	0.41	4
	5	131800750	rs72797306	0.86	rs2188962	G	C	8.628	0.34	4
	5	131801947	rs2522057	0.86	rs2188962	G	C	2.78	0.47	1f
	5	131804347	rs2248116	0.85	rs2188962	C	A	1.002	0.17	ND
	5	131811182	rs11741255	0.81	rs2188962	G	A	7.752	0.41	5
	5	134436352	rs254570	0.82	rs254560	G	A	2.078	0.28	6
	5	134439287	rs254564	0.91	rs254560	C	T	1.055	0.48	ND
	5	134440426	rs254563	0.94	rs254560	G	A	2.955	0.14	5
	5	134441457	rs254562	0.97	rs254560	A	G	7.191	0.39	5
	5	134443606	rs254560	1	rs254560	G	A	6.269	0.3	5
	5	134444982	rs254559	0.97	rs254560	C	A	4.141	0.31	5
	5	141489027	rs6580223	0.98	rs6863411	G	T	3.997	0.47	2b
	5	141489306	rs6580224	0.98	rs6863411	A	G	3.255	0.46	2b
	5	141489381	rs6580225	0.97	rs6863411	G	C	8.861	0.36	4
	5	141489668	rs10569192	0.98	rs6863411	GCGGC	G	10.28	ND	4
	5	141489853	rs12653848	0.98	rs6863411	C	T	6.345	0.43	4
	5	141489921	rs12653866	0.98	rs6863411	C	T	2.11	0.36	2b
	5	141490091	rs12656877	0.98	rs6863411	T	C	1.511	0.28	4
	5	141490587	rs4912622	0.99	rs6863411	G	A	12.72	0.36	1f
	5	141491985	rs7700687	0.9	rs6863411	C	T	0.784	0.05	ND
	5	141492419	rs7705042	0.92	rs6863411	C	A	5.709	0.06	6
	5	141493614	rs4912804	1	rs6863411	T	C	5.998	0.08	6
	5	141493685	rs4912805	1	rs6863411	A	G	2.707	0.09	ND
	5	141494719	rs13184323	1	rs6863411	T	G	4.244	0.08	ND
	5	141494934	rs10068717	0.87	rs6863411	C	T	0.41	0.07	ND
	5	141495139	rs13188700	1	rs6863411	T	C	0.396	0.09	6
	5	141495715	rs10875596	1	rs6863411	T	C	3.998	0.15	1f
	5	141496090	rs12515668	0.93	rs6863411	G	T	0.712	0.09	ND
	5	141496464	rs7712237	1	rs6863411	T	C	0.405	0.05	6
	5	141497650	rs9324866	1	rs6863411	A	G	2.417	0.04	6
	5	141498632	rs1036209	1	rs6863411	T	A	2.99	0.03	5
	5	141499041	rs1036207	1	rs6863411	A	G	6.052	0.1	6
	5	141500436	rs11749731	1	rs6863411	A	C	5.016	0.24	1e
	5	141500704	rs11750521	1	rs6863411	T	C	3.553	0.25	6
	5	141501508	rs1835966	1	rs6863411	C	T	5.975	0.11	1f
	5	141501771	rs1835965	1	rs6863411	G	A	0.899	0.11	5
	5	141502035	rs10463348	1	rs6863411	G	T	0.052	0.14	5
	5	141503059	rs2338822	0.98	rs6863411	T	C	1.392	0.26	1f
	5	141503839	rs6877864	1	rs6863411	A	G	4.767	0.21	5
	5	141503870	rs6882226	1	rs6863411	T	A	4.539	0.17	5
	5	141504991	rs6883827	1	rs6863411	A	G	4.226	0.13	ND
	5	141505462	rs4912623	1	rs6863411	T	A	7.463	0.12	ND
	5	141506615	rs7737631	1	rs6863411	T	G	0.148	0.17	ND
	5	141506911	rs6874308	1	rs6863411	C	T	0.879	0.13	6
	5	141508488	rs11739961	1	rs6863411	T	G	7.43	0.51	1f
	5	141509433	rs2338821	1	rs6863411	A	G	0.726	0.21	ND
	5	141509537	rs4391200	1	rs6863411	A	G	4.975	0.3	ND
	5	141509597	rs10062349	1	rs6863411	G	A	10.3	0.25	6
	5	141509985	rs6860138	1	rs6863411	G	A	15.64	0.3	6
	5	141510448	rs6580228	1	rs6863411	C	T	0.76	0.12	6
	5	141510754	rs6580229	1	rs6863411	A	G	1.631	0.11	ND
	5	141513204	rs6863411	1	rs6863411	A	T	6.277	0.2	1f
	5	141513396	rs4385236	0.99	rs6863411	G	A	5.923	0.06	6
	5	141513691	rs2043280	1	rs6863411	C	G	5.478	0.12	6
	5	141513854	rs7709361	1	rs6863411	T	C	5.618	0.04	1f
	5	141513966	rs7723666	1	rs6863411	C	T	1.2	0.09	1f
	5	141514027	rs7705547	0.98	rs6863411	A	G	5.474	0.07	5
	5	141514582	rs10041497	0.91	rs6863411	T	C	0.55	0.15	5
	5	141515564	rs7733850	1	rs6863411	C	T	3.282	0.02	6
	5	141517665	rs3765011	0.99	rs6863411	G	C	9.541	0.18	6
	5	141519296	rs4912807	0.99	rs6863411	G	C	5.425	0.21	ND
	5	141521459	rs7718955	0.94	rs6863411	A	G	0.961	0.01	5
	5	141522213	rs12655465	0.98	rs6863411	C	T	0.893	0.02	ND
	5	141523000	rs1062158	0.96	rs6863411	C	T	8.37	0.11	1f
	5	141524746	rs249643	0.96	rs6863411	C	G	5.549	0.08	6
	5	141524980	rs249642	0.96	rs6863411	G	C	0.926	0.19	1f
	5	141525305	rs249641	0.96	rs6863411	A	G	2.122	0.05	6
	5	141526057	rs181826	0.95	rs6863411	C	A	3.45	0.09	6
	5	141528959	rs166079	0.96	rs6863411	C	T	6.824	0.1	6
	5	141530157	rs413214	0.92	rs6863411	G	A	1.767	0.07	5
	5	141530696	rs249638	0.92	rs6863411	G	C	1.336	0.1	1f
	5	141533062	rs449454	0.92	rs6863411	A	G	1.678	0.76	6
	5	141538017	rs249681	0.91	rs6863411	G	C	1.746	0.13	6
	5	141539339	rs249677	0.86	rs6863411	C	A	0.524	0.24	ND
	5	150169843	rs76767593	0.86	rs11741861	C	A	4.123	0.4	2a
	5	150169883	rs74973123	0.87	rs11741861	A	T	4.128	0.55	4
	5	150170966	rs57406211	0.89	rs11741861	C	T	1.974	0.25	5
	5	150171210	rs79442859	0.89	rs11741861	T	C	8.226	0.18	5
	5	150171559	rs76872831	0.89	rs11741861	A	G	10.18	0.2	ND
	5	150174295	rs12655654	0.89	rs11741861	A	C	3.38	0.09	ND
	5	150174558	rs74955473	0.89	rs11741861	T	A	0.867	0.27	6
	5	150174810	rs79780973	0.89	rs11741861	T	C	4.039	0.15	ND
	5	150174959	rs73282209	0.89	rs11741861	G	A	6.31	0.11	5
	5	150182079	rs2161363	0.89	rs11741861	G	C	0.033	0.26	ND
	5	150182710	rs6875011	0.89	rs11741861	G	A	0.257	0.22	6
	5	150182713	rs6874560	0.89	rs11741861	A	C	0.654	0.18	6
	5	150184553	rs11748553	0.89	rs11741861	A	G	0.888	0.31	ND
	5	150185925	rs11746560	0.89	rs11741861	T	G	3.807	0.11	ND
	5	150186734	rs4958422	0.87	rs11741861	T	G	13.87	0.26	6
	5	150189287	rs59715748	0.87	rs11741861	G	A	0.467	0.15	5
	5	150195924	rs73282234	0.92	rs11741861	G	C	0.335	0.11	ND
	5	150196503	rs75294883	0.93	rs11741861	T	C	0.369	0.18	ND
	5	150202980	rs11949375	0.92	rs11741861	T	C	0.187	0.19	ND
	5	150223387	rs13361189	0.93	rs11741861	T	C	1.175	0.44	5
	5	150223515	rs76548544	0.93	rs11741861	T	A	0.49	0.31	2b
	5	150223647	rs73282255	0.93	rs11741861	A	T	2.713	0.18	5
	5	150223722	rs75774363	0.93	rs11741861	C	T	1.665	0.29	ND
	5	150223737	rs80075680	0.93	rs11741861	C	T	0.173	0.37	ND
	5	150224379	rs75071288	0.93	rs11741861	C	T	1.441	0.36	4
	5	150224877	rs4958842	0.95	rs11741861	G	A	1.446	0.2	5
	5	150224924	rs4958843	0.93	rs11741861	T	C	1.127	0.23	5
	5	150224952	rs4958423	0.93	rs11741861	G	A	0.769	0.16	6
	5	150225036	rs4958424	0.93	rs11741861	C	T	0.748	0.11	6
	5	150225068	rs2004711	0.93	rs11741861	C	T	1.266	0.11	6
	5	150225113	rs751627	0.93	rs11741861	G	A	1.182	0.1	ND
	5	150225199	rs34005003	0.89	rs11741861	C	T	0.659	0.06	ND
	5	150225377	rs35707106	0.92	rs11741861	G	A	0.82	0.11	6
	5	150225587	rs59283234	0.93	rs11741861	A	G	0.353	0.04	ND
	5	150226230	rs34156253	0.82	rs11741861	A	G	1.683	0.34	4
	5	150226244	rs58398445	0.82	rs11741861	G	T	0.891	0.31	2b
	5	150226252	rs33993564	0.82	rs11741861	CG	C	0.996	ND	2b
	5	150226263	rs61270113	0.87	rs11741861	G	A	1.403	0.32	2b
	5	150226292	rs11748151	0.92	rs11741861	C	T	1.551	0.32	3a
	5	150226345	rs11748158	0.9	rs11741861	C	T	1.086	0.32	4
	5	150226385	rs10058821	0.9	rs11741861	A	G	1.652	0.28	4
	5	150226424	rs10051804	0.93	rs11741861	T	C	1.499	0.3	4
	5	150226586	rs10058943	0.95	rs11741861	A	G	0.195	0.52	2b
	5	150226639	rs10051924	0.95	rs11741861	T	C	1.041	0.48	4
	5	150226899	rs17111376	0.93	rs11741861	T	C	0.738	0.41	3a
	5	150227425	rs9637876	0.95	rs11741861	C	T	1.367	0.46	ND
	5	150227615	rs9637870	0.95	rs11741861	G	A	0.262	0.46	6
	5	150227998	rs10065172	0.93	rs11741861	C	T	2.475	0.17	5
	5	150228318	rs7705542	0.95	rs11741861	G	A	6.006	0.19	ND
	5	150228451	rs58311717	0.95	rs11741861	C	G	1.466	0.2	ND
	5	150228909	rs34249210	0.95	rs11741861	TTAAC	T	3.511	ND	ND
	5	150229066	rs11749391	0.95	rs11741861	T	C	0.563	0.12	6
	5	150229136	rs80249982	0.95	rs11741861	A	G	0.194	0.13	6
	5	150229410	rs59842057	0.95	rs11741861	G	A	1.072	0.06	ND
	5	150230950	rs11957134	0.97	rs11741861	G	A	1.375	0.17	6
	5	150231945	rs12652003	0.95	rs11741861	T	C	7.029	0.16	6
	5	150235979	rs59624008	0.95	rs11741861	C	T	0.721	0.11	ND
	5	150238521	rs147018773	0.93	rs11741861	C	T	0.224	0.04	ND
	5	150239471	rs11167515	0.95	rs11741861	G	T	6.919	0.18	ND
	5	150240076	rs1000113	0.95	rs11741861	C	T	0.604	0.26	4
	5	150241813	rs59980321	0.97	rs11741861	A	T	7.503	0.07	5
	5	150244273	rs10078968	0.97	rs11741861	C	A	5.538	0.1	ND
	5	150244688	rs17727568	0.97	rs11741861	A	G	12.16	0.03	ND
	5	150244969	rs10573212	0.95	rs11741861	ATAT	A	8.037	ND	ND
	5	150245032	rs1896709	0.95	rs11741861	A	G	2.546	0	ND
	5	150245076	rs1896708	0.95	rs11741861	A	T	1.886	0.01	ND
	5	150245129	rs1896707	0.95	rs11741861	C	T	12.82	0.02	ND
	5	150245259	rs6862814	0.95	rs11741861	G	A	1.48	0.11	ND
	5	150245509	rs10875559	0.95	rs11741861	G	A	0.333	0.04	6
	5	150245710	rs10051412	0.95	rs11741861	C	T	4.341	0.11	6
	5	150245724	rs10875560	0.95	rs11741861	A	G	1.803	0.05	ND
	5	150245853	rs9324659	0.95	rs11741861	C	T	0.373	0.1	5
	5	150246539	rs7709388	0.95	rs11741861	C	G	0.032	0.07	ND
	5	150246685	rs7709650	0.95	rs11741861	C	T	0.928	0.03	ND
	5	150246858	rs7709721	0.95	rs11741861	A	G	1.013	0.02	ND
	5	150247063	rs59531858	0.95	rs11741861	T	G	3.375	0.02	ND
	5	150249059	rs12054923	0.95	rs11741861	A	G	10.95	0	ND
	5	150250367	rs77698001	0.95	rs11741861	C	T	0.099	0.03	ND
	5	150251080	rs7707064	0.95	rs11741861	C	A	1.927	0.05	ND
	5	150251380	rs12656538	0.95	rs11741861	A	G	4.252	0.02	ND
	5	150252365	rs2115069	0.95	rs11741861	G	A	3.219	0.03	ND
	5	150252631	rs12653039	0.91	rs11741861	G	A	10.69	0.03	ND
	5	150252669	rs2880792	0.9	rs11741861	A	G	1.302	0.01	ND
	5	150252671	rs12657157	0.95	rs11741861	A	G	2.689	0.01	ND
	5	150253398	rs4958425	0.95	rs11741861	A	G	8.199	0.02	6
	5	150253914	rs11950957	0.95	rs11741861	G	A	1.613	0.04	ND
	5	150254158	rs11958146	0.95	rs11741861	A	G	0.989	0.03	ND
	5	150254338	rs11951694	0.95	rs11741861	G	A	0.614	0.03	ND
	5	150254378	rs11955172	0.95	rs11741861	T	C	0.932	0.04	ND
	5	150254391	rs11955174	0.95	rs11741861	T	G	0.874	0.04	ND
	5	150254620	rs10463307	0.95	rs11741861	C	T	0.752	0.03	ND
	5	150255185	rs10061105	0.95	rs11741861	C	G	0.335	0.03	ND
	5	150255559	rs6579803	0.95	rs11741861	C	T	1.181	0.01	6
	5	150255931	rs6579804	0.95	rs11741861	T	C	5.59	0.07	ND
	5	150256534	rs112321295	0.95	rs11741861	GA	G	0.159	ND	6
	5	150256556	rs7734778	0.88	rs11741861	G	A	0.082	0.03	6
	5	150256613	rs7734928	0.93	rs11741861	G	A	8.005	0.02	ND
	5	150256853	rs10463240	0.97	rs11741861	A	C	2.084	0.03	6
	5	150257054	rs9324660	0.98	rs11741861	C	G	0.533	0.04	6
	5	150257391	rs1428555	0.98	rs11741861	C	T	8.242	0.11	6
	5	150257616	rs1428554	0.98	rs11741861	A	G	6.242	0.77	6
	5	150257627	rs1428553	0.98	rs11741861	G	A	9.403	0.74	6
	5	150258107	rs7715981	0.98	rs11741861	A	G	0.423	0.07	6
	5	150258308	rs7736554	0.98	rs11741861	T	C	0.823	0.04	6
	5	150258482	rs7736873	0.98	rs11741861	T	C	2	0.11	ND
	5	150258574	rs7716903	0.97	rs11741861	C	A	0.514	0.11	6
	5	150258867	rs11747270	0.98	rs11741861	A	G	7.105	0.12	6
	5	150258920	rs11167518	0.98	rs11741861	C	A	6.092	0.2	6
	5	150259642	rs10041072	0.98	rs11741861	T	C	0.91	0.04	ND
	5	150259831	rs1428552	0.89	rs11741861	T	C	0.58	0.21	6
	5	150259832	rs1428551	0.89	rs11741861	G	A	0.378	0.22	6
	5	150260549	rs6888072	0.9	rs11741861	C	T	0.681	0.07	ND
	5	150260563	rs6888206	0.98	rs11741861	C	T	0.978	0.06	ND
	5	150260905	rs10463310	0.98	rs11741861	G	A	3.741	0.05	ND
	5	150261043	rs60134818	0.97	rs11741861	A	G	1.54	0.07	ND
	5	150261307	rs73284126	0.98	rs11741861	G	A	4.448	0.05	6
	5	150261364	rs61530785	0.98	rs11741861	A	G	1.752	0.03	6
	5	150261436	rs7732643	0.98	rs11741861	A	T	1.238	0.04	ND
	5	150261601	rs7732945	0.98	rs11741861	A	G	1.337	0.03	6
	5	150262142	rs1820682	0.98	rs11741861	T	C	0.809	0.01	6
	5	150262574	rs2344181	0.98	rs11741861	T	G	0.556	0.02	6
	5	150262586	rs4560537	0.98	rs11741861	G	A	0.38	0.04	ND
	5	150264414	rs3900064	0.98	rs11741861	C	G	0.047	0.03	ND
	5	150264622	rs11746108	0.98	rs11741861	C	A	0.131	0.05	ND
	5	150264662	rs11739619	0.98	rs11741861	A	T	0.667	0.02	ND
	5	150264753	rs114244137	0.98	rs11741861	C	A	0.209	0.03	6
	5	150264910	rs200763879	0.9	rs11741861	TA	T	0.163	ND	ND
	5	150265407	rs11167519	0.98	rs11741861	C	T	0.262	0.04	ND
	5	150265639	rs11167520	0.98	rs11741861	T	C	0.487	0.03	ND
	5	150265951	rs115823027	0.98	rs11741861	G	A	0.203	0.01	ND
	5	150266086	rs73284141	0.98	rs11741861	A	G	0.418	0.05	ND
	5	150266392	rs3906527	0.98	rs11741861	T	A	0.436	0	6
	5	150266518	rs2345001	0.98	rs11741861	G	T	0.114	0.04	ND
	5	150266718	rs3906528	0.98	rs11741861	G	A	0.201	0	ND
	5	150267357	rs2344180	0.98	rs11741861	T	A	0.823	0.02	6
	5	150267376	rs2880791	0.98	rs11741861	C	A	0.177	0.01	ND
	5	150267567	rs10064334	0.98	rs11741861	C	A	0.307	0.06	ND
	5	150268151	rs4579248	0.98	rs11741861	C	T	0.292	0.04	ND
	5	150268208	rs34716763	0.98	rs11741861	CTG	C	0.125	ND	ND
	5	150268609	rs3857422	0.98	rs11741861	A	G	11.07	0.04	6
	5	150269332	rs4352593	0.98	rs11741861	T	A	10.99	0.05	5
	5	150269332	rs4352593	0.98	rs11741861	T	C	10.58	0.05	5
	5	150269332	rs4352593	0.98	rs11741861	T	G	10.61	0.05	5
	5	150269441	rs7709464	0.98	rs11741861	C	A	11.48	0.07	ND
	5	150270051	rs10053750	0.98	rs11741861	A	G	0.559	0.06	6
	5	150270120	rs148630873	0.97	rs11741861	A	ATTGT	2.278	ND	ND
	5	150270292	rs7714415	0.98	rs11741861	A	G	0.941	0.06	6
	5	150270420	rs7714584	0.98	rs11741861	A	G	6.891	0.04	6
	5	150271084	rs6579806	0.98	rs11741861	C	T	14.23	0.1	6
	5	150271122	rs4958848	0.98	rs11741861	G	C	10.15	0.12	6
	5	150271753	rs1863998	0.98	rs11741861	A	T	1.645	0.13	ND
	5	150271785	rs11167521	0.98	rs11741861	A	G	3.785	0.15	6
	5	150271867	rs35564298	0.98	rs11741861	AT	A	7.264	ND	6
	5	150272062	rs10057988	0.98	rs11741861	A	G	13.01	0.09	ND
	5	150272217	rs10052606	0.98	rs11741861	T	G	6.903	0.07	6
	5	150272452	rs57001853	0.98	rs11741861	A	G	0.271	0.09	ND
	5	150272621	rs2217266	0.98	rs11741861	C	A	4.041	0.08	ND
	5	150272853	rs1816256	0.98	rs11741861	T	C	6.703	0.09	ND
	5	150277909	rs11741861	1	rs11741861	A	G	0.03	0.11	5
	5	150278346	rs4958426	0.98	rs11741861	A	C	5.219	0.1	ND
	5	150279218	rs11743488	0.98	rs11741861	A	G	2.348	0.13	6
	5	150284808	rs7724036	0.87	rs11741861	C	T	6.512	0.43	4
	5	150284936	rs58717741	0.87	rs11741861	A	G	7.034	0.41	2b
	5	150294883	rs11739677	0.83	rs11741861	A	G	2.592	0.1	ND
	5	150295486	rs11747065	0.83	rs11741861	C	T	1.021	0.13	6
	5	150300278	rs11740172	0.83	rs11741861	A	G	0.414	0.14	6
	5	150300419	rs11746807	0.83	rs11741861	G	A	0.111	0.22	ND
	5	150306532	rs76433514	0.83	rs11741861	C	G	0.417	0.06	ND
	5	150309539	rs17800886	0.81	rs11741861	C	G	0.598	0.27	ND
	5	150311872	rs12656600	0.81	rs11741861	A	G	0.351	0.09	6
	5	150313480	rs59321715	0.92	rs11741861	C	A	0.148	0.04	ND
	5	150313480	rs59321715	0.92	rs11741861	C	T	0.213	0.04	ND
	5	150323428	rs17800987	0.8	rs11741861	A	G	2.939	0.34	ND
	5	150324622	rs12659118	0.81	rs11741861	T	C	15.97	0.27	6
	5	158826792	rs6871626	1	rs6871626	C	A	1.206	0.15	6
	5	158827769	rs56167332	0.97	rs6871626	C	A	7.792	0.19	3a
	5	158829294	rs755374	0.91	rs6871626	C	T	5.351	0.28	5
	5	158832277	rs4921492	0.82	rs6871626	C	A	1.73	0.32	5
	5	173301427	rs3860770	0.87	rs17695092	G	A	1.993	0.27	ND
	5	173301982	rs6897617	0.85	rs17695092	G	A	5.407	0.14	6
	5	173303392	rs55993676	0.87	rs17695092	G	T	0.124	0.13	6
	5	173306058	rs67909753	0.87	rs17695092	G	A	0.109	0.35	6
	5	173307137	rs6885658	0.85	rs17695092	C	T	5.513	0.43	ND
	5	173307328	rs72810972	0.87	rs17695092	G	T	2.642	0.29	ND
	5	173307505	rs72810974	0.87	rs17695092	G	T	1.153	0.47	5
	5	173309057	rs72810976	0.89	rs17695092	G	A	1.352	0.39	2b
	5	173312730	rs56364564	0.83	rs17695092	C	T	1.032	0.44	4
	5	173312892	rs144869372	0.86	rs17695092	CCCTTCG	C	1.277	ND	ND
	5	173318254	rs72810983	0.94	rs17695092	A	G	0.484	0.35	5
	5	173320815	rs7705502	0.98	rs17695092	G	A	5.146	0.28	6
	5	173324880	rs59132990	0.99	rs17695092	CAT	C	3.227	ND	6
	5	173324971	rs55646464	0.99	rs17695092	G	T	4.523	0.25	5
	5	173326714	rs72810989	1	rs17695092	A	G	2.005	0.17	6
	5	173326891	rs17694791	1	rs17695092	C	T	3.775	0.12	ND
	5	173328024	rs17694835	1	rs17695092	G	T	13.54	0.25	ND
	5	173331851	rs72810995	1	rs17695092	A	G	0.512	0.11	ND
	5	173334219	rs75049939	1	rs17695092	T	G	0.293	0.15	ND
	5	173336792	rs56197583	0.98	rs17695092	G	A	3.831	0.22	6
	5	173337853	rs17695092	1	rs17695092	T	G	4.831	0.13	6
	5	173339222	rs7736263	1	rs17695092	G	T	11.42	0.08	1f
	5	173339531	rs112299234	0.98	rs17695092	T	C	0.781	0.05	ND
	5	173340496	rs72812804	1	rs17695092	T	G	1.489	0.14	6
	5	173344153	rs72812805	1	rs17695092	T	C	2.992	0.24	5
	5	173345023	rs55946741	1	rs17695092	A	G	8.885	0.44	4
	5	173348156	rs10516107	1	rs17695092	G	A	9.976	0.07	1f
	5	173349404	rs75738222	0.98	rs17695092	C	T	2.783	0.06	ND
	5	173349840	rs1484803	1	rs17695092	A	G	3.257	0.09	6
	5	173350405	rs966544	1	rs17695092	A	G	9.25	0.24	1f
	5	173350990	rs72812811	1	rs17695092	G	A	3.815	0.44	5
	5	173351081	rs17695555	1	rs17695092	C	T	2.275	0.26	5
	5	173351488	rs17763083	0.99	rs17695092	C	T	0.544	0.18	6
	5	173353514	rs747472	1	rs17695092	T	C	4.464	0.48	1f
	5	173356638	rs72812816	0.98	rs17695092	G	A	0.643	0.06	ND
	5	173356748	rs72812817	0.99	rs17695092	A	G	7.081	0.16	6
	5	173356752	rs72812818	0.99	rs17695092	G	C	4.755	0.13	6
	5	173357206	rs113932433	1	rs17695092	G	A	0.264	0.05	ND
	5	173357810	rs56281418	1	rs17695092	T	C	0.498	0.1	ND
	5	173358337	rs7705507	1	rs17695092	C	T	4.757	0.2	4
	5	173362458	rs6861681	1	rs17695092	G	A	1.582	0.13	6
	5	173362726	rs72812826	1	rs17695092	C	T	5.634	0.16	6
	5	173365310	rs56245789	1	rs17695092	T	C	1.46	0.1	ND
	5	173365448	rs56196025	0.98	rs17695092	C	T	0.046	0.11	6
	5	173367586	rs56184817	1	rs17695092	T	C	5.113	0.1	6
	5	173372625	rs72812832	1	rs17695092	G	A	1.769	0.19	ND
	5	173373143	rs17696147	1	rs17695092	T	C	6.992	0.18	5
	5	173373488	rs55850761	0.99	rs17695092	A	C	11.33	0.48	3a
	5	173373948	rs56163845	1	rs17695092	A	G	0.27	0.32	5
	5	173374655	rs72812840	0.99	rs17695092	A	G	1.665	0.15	5
	5	173374760	rs72812842	1	rs17695092	C	T	14.26	0.15	5
	5	173375257	rs55924019	1	rs17695092	A	G	12.64	0.08	ND
	5	173377636	rs72812846	0.83	rs17695092	T	A	0.322	0.07	ND
	5	173377817	rs72812847	0.98	rs17695092	G	A	0.122	0.13	6
	5	173378180	rs59755656	0.96	rs17695092	A	G	0.399	0.23	5
	5	173378286	rs72812850	0.98	rs17695092	T	G	0.003	0.09	5
	5	173379347	rs72812852	0.98	rs17695092	G	T	5.511	0.16	6
	5	173380934	rs17763772	0.98	rs17695092	A	G	5.84	0.3	4
	5	173383194	rs1564823	0.98	rs17695092	C	A	3.84	0.65	6
	5	173384663	rs1976074	0.98	rs17695092	T	A	5.193	0.61	1f
	5	173386153	rs34259285	0.98	rs17695092	AG	A	5.434	ND	ND
	5	173387335	rs17696407	0.98	rs17695092	C	A	7.336	0.65	6
	5	173387509	rs72812861	0.98	rs17695092	T	C	7.946	0.64	6
	5	173388311	rs17696495	0.98	rs17695092	G	T	6.687	0.54	6
	5	173392398	rs10054063	0.85	rs17695092	A	T	2.598	0.3	ND
	5	176784448	rs4976689	0.91	rs12654812	C	G	3.547	0.64	4
	5	176788570	rs4976646	0.91	rs12654812	T	C	0.513	0.42	ND
	5	176788622	rs4976647	0.91	rs12654812	A	C	5.197	0.32	6
	5	176790162	rs67111717	0.91	rs12654812	A	G	6.072	0.47	2b
	5	176792491	rs6556313	0.94	rs12654812	A	G	1.244	0.24	ND
	5	176792557	rs11135015	0.94	rs12654812	T	C	1.682	0.27	ND
	5	176794191	rs12654812	1	rs12654812	G	A	10.5	0.39	4
	5	176798040	rs56235845	0.82	rs12654812	T	G	9.275	0.48	2a
	5	176799992	rs10051765	0.81	rs12654812	T	C	1.156	0.23	6
	6	14714195	rs1267505	0.82	rs17119	C	T	0.715	0.26	5
	6	14714864	rs2024831	0.82	rs17119	G	A	0.585	0.16	5
	6	14715257	rs1267501	0.92	rs17119	T	C	3.16	0.18	ND
	6	14715418	rs55752354	0.92	rs17119	TC	T	8.523	ND	ND
	6	14715825	rs1267500	0.86	rs17119	C	T	3.558	0.2	ND
	6	14715882	rs1267499	0.91	rs17119	T	C	0.877	0.29	6
	6	14715910	rs1267498	0.91	rs17119	T	C	3.863	0.25	ND
	6	14715956	rs1267497	0.91	rs17119	C	A	2.92	0.21	6
	6	14716017	rs1267496	0.91	rs17119	G	C	3.878	0.25	ND
	6	14716037	rs1267495	0.91	rs17119	C	T	6.622	0.19	ND
	6	14716210	rs1267494	0.86	rs17119	G	C	5.702	0.2	6
	6	14716354	rs1267493	0.91	rs17119	T	C	2.92	0.26	ND
	6	14716413	rs139278959	0.89	rs17119	T	TG	1.181	ND	ND
	6	14716477	rs1267492	0.91	rs17119	T	C	2.154	0.13	ND
	6	14716841	rs1267491	0.87	rs17119	C	T	1.947	0.21	5
	6	14717463	rs1267490	0.86	rs17119	G	A	1.269	0.25	5
	6	14717514	rs75762938	0.82	rs17119	A	T	2.206	0.27	ND
	6	14717515	rs2144683	0.82	rs17119	C	G	1.49	0.24	5
	6	14718260	rs9349956	0.86	rs17119	A	C	0.473	0.15	ND
	6	14719243	rs1314114	0.82	rs17119	C	T	3.413	0.18	5
	6	14719496	rs17119	1	rs17119	G	A	3.142	0.2	5
	6	14719710	rs1267489	0.93	rs17119	T	C	6.355	0.27	5
	6	14719994	rs1267488	0.82	rs17119	G	A	5.481	0.22	ND
	6	14720375	rs1267487	0.82	rs17119	G	A	3.211	0.23	ND
	6	14721897	rs9370774	0.99	rs17119	T	C	4.693	0.36	6
	6	14723543	rs7750910	0.86	rs17119	G	C	10.51	0.14	ND
	6	14723743	rs9349957	0.84	rs17119	C	T	0.873	0.15	6
	6	14723750	rs9370775	0.84	rs17119	T	C	1.563	0.2	ND
	6	14724694	rs9370776	0.84	rs17119	T	C	10.99	0.24	6
	6	14724910	rs13197778	0.86	rs17119	T	C	5.759	0.24	5
	6	14724913	rs13209328	0.86	rs17119	C	A	4.671	0.29	5
	6	14724982	rs9367849	0.99	rs17119	C	G	5.653	0.32	5
	6	14725236	rs9370777	0.99	rs17119	A	G	2.37	0.22	6
	6	14731210	rs71552794	0.84	rs17119	GA	G	17.16	ND	5
	6	14732039	rs202114388	0.91	rs17119	G	GA	4.292	ND	ND
	6	14733033	rs62389638	0.81	rs17119	T	C	7.763	0.46	4
	6	20809794	rs9348444	0.94	rs9358372	A	T	3.789	0.3	ND
	6	20809890	rs6902880	0.94	rs9358372	T	C	6.744	0.24	6
	6	20810047	rs9348445	0.94	rs9358372	T	C	16.04	0.16	6
	6	20812588	rs9358372	1	rs9358372	G	A	1.995	0.21	5
	6	20814416	rs9465902	0.96	rs9358372	G	A	1.264	0.17	ND
	6	20816359	rs201621765	0.89	rs9358372	CCCG	C	0.453	ND	ND
	6	20817357	rs12213956	0.96	rs9358372	A	T	3.08	0.09	6
	6	20817623	rs10946412	0.96	rs9358372	C	T	4.209	0.31	5
	6	20818478	rs4712552	0.96	rs9358372	G	A	6.626	0.29	5
	6	20818539	rs4712553	0.96	rs9358372	T	A	5.556	0.22	5
	6	20826033	rs9368240	0.96	rs9358372	G	A	4.626	0.25	6
	6	20826281	rs4395717	0.96	rs9358372	C	A	4.222	0.21	5
	6	20827072	rs4446563	0.96	rs9358372	G	A	16.46	0.51	6
	6	20827828	rs9348447	0.96	rs9358372	G	A	3.314	0.32	5
	6	20831272	rs6901110	0.96	rs9358372	C	T	4.922	0.19	6
	6	21427143	rs9368310	0.86	rs12663356	T	C	3.576	0.13	5
	6	21427317	rs9358429	0.85	rs12663356	C	A	10.52	0.25	5
	6	21428457	rs4712617	0.85	rs12663356	A	T	1.889	0.02	6
	6	21430057	rs9466078	0.97	rs12663356	A	G	1.222	0.01	6
	6	21430180	rs9466079	0.9	rs12663356	T	C	1.483	0.03	ND
	6	21430283	rs9466080	0.97	rs12663356	T	G	0.791	0.06	ND
	6	21430302	rs9466081	0.96	rs12663356	A	G	1.112	0.02	ND
	6	21430653	rs12661866	0.98	rs12663356	G	A	3.375	0.15	ND
	6	21430728	rs12663356	1	rs12663356	T	C	3.686	0.18	6
	6	21430730	rs12661871	0.99	rs12663356	G	T	3.762	0.16	6
	6	21431418	rs1474693	0.99	rs12663356	G	A	0.382	0.07	6
	6	21432217	rs2876589	0.96	rs12663356	T	G	0.492	0.1	ND
	6	21432683	rs71540634	0.96	rs12663356	CAGGGGAAG	C	0.752	ND	5
	6	21432809	rs9358431	0.97	rs12663356	C	A	0.209	0.17	5
	6	21432809	rs9358431	0.97	rs12663356	C	T	0.294	0.17	5
	6	21432921	rs200632436	0.8	rs12663356	CTTCTTT	C	0.177	ND	ND
	6	21432925	rs201331873	0.81	rs12663356	TTTTTC	T	0.163	ND	ND
	6	21432926	rs145447213	0.83	rs12663356	TTTTC	T	0.164	ND	ND
	6	21433219	rs62404081	0.97	rs12663356	G	A	2.72	0.04	ND
	6	21433278	rs62404082	0.92	rs12663356	G	C	2.469	0.04	ND
	6	21433782	rs9368312	0.97	rs12663356	T	C	0.735	0.12	6
[truncated: 2,789 more rows]
